# Supplementary material for: Ecological genomics of Chinese wheat improvement: implications in breeding for adaptation
Source: BMC Plant Biol. 2020 Oct 27;20:494. doi: 10.1186/s12870-020-02704-w (PMC7590805; doi:10.1186/s12870-020-02704-w)
Supplement: Supplementary file 1 — Additional file 1: Table S1. Genetic diversity, Fst and gene flow in Chinese landraces (CL) and modern Chinese cultivars (MCC) in ten wheat agro-ecological zones. [file 12870_2020_2704_MOESM1_ESM.xlsx]

## Sheet: Table S1
Supplementary Table 1 Genetic diversity, Fst and gene flow in Chinese landraces (CL) and modern Chinese cultivars (MCC) in ten wheat agro-ecological zones.
Zone	Gene diversity (π)		πCL/πMCC	Fst	Gene flow
	CL	MCC
I	0.22±0.03	0.29±0.02	0.82±0.18	0.28±0.03	2.29±0.54
II	0.18±0.03	0.31±0.03	0.62±0.11	0.29±0.03	1.59±0.34
III	0.18±0.03	0.31±0.02	0.78±0.19	0.23±0.03	2.02±0.41
IV	0.23±0.03	0.29±0.03	0.54±0.09	0.22±0.04	4.42±0.94
V	0.16±0.03	0.3±0.02	0.65±0.15	0.24±0.03	3.81±1.57
VI	0.3±0.03	0.28±0.03	0.86±0.13	0.17±0.03	3.77±0.69
VII	0.26±0.03	0.31±0.03	0.86±0.11	0.15±0.02	20.24±12.67
VIII	0.25±0.03	0.32±0.02	0.89±0.14	0.14±0.02	19.35±11.33
IX	0.22±0.03	0.3±0.03	0.58±0.1	0.15±0.02	7.09±3.61
X	0.23±0.03	0.27±0.02	0.89±0.12	0.08±0.01	9.31±1.81
