# Supplementary material for: Ecological genomics of Chinese wheat improvement: implications in breeding for adaptation
Source: BMC Plant Biol. 2020 Oct 27;20:494. doi: 10.1186/s12870-020-02704-w (PMC7590805; doi:10.1186/s12870-020-02704-w)
Supplement: Supplementary file 4 — Additional file 4: Table S2. Genetic diversity and Fst for 47 polymorphic genes between Chinese landraces (CL) and modern Chinese cultivars (MCC) in ten wheat agro-ecological zones. [file 12870_2020_2704_MOESM4_ESM.xlsx]

## Sheet: Table S2
Supplementary Table 2 Genetic diversity and Fst for 47 polymorphic genes between Chinese landraces (CL) and modern Chinese cultivars (MCC) in ten wheat agro-ecological zones.
Gene	Chr.	Gene diversity (π) of CL											Gene diversity (π) of MCC											πCL/πMCC											Fst
		I	II	III	IV	V	VI	VII	VIII	IX	X		I	II	III	IV	V	VI	VII	VIII	IX	X		I	II	III	IV	V	VI	VII	VIII	IX	X		I	II	III	IV	V	VI	VII	VIII	IX	X
Rht-B1	4B	0.0929152	0	0	0	0	0.0887949	0	0	0	0.0887949		0.443975	0.241015	0.332981	0.40592	0.169133	0.0887949	0.241015	0.30444	0.142308	0.332981		0.20928	0	0	0	0	1	0	0	0	0.266667		0.199861	0.116279	0.186047	0.255814	0.0697674	0	0.116279	0.162791	0.0512821	0.0886628
Rht-D1	4D	0	0	0	0	0	0.0887949	0	0	0	0		0.169133	0.511628	0.493612	0.443975	0.241015	0	0.169133	0.0887949	0.296154	0.0887949		0	0	0	0	0	/	0	0	0	0		0.0697674	0.488372	0.390244	0.302326	0.116279	0.0232558	0.0697674	0.0232558	0.153846	0.0232558
Vrn-A1	5A	0.0929152	0	0	0.0887949	0	0.511628	0.214866	0.0887949	0	0.30444		0	0.0887949	0	0.169133	0.494715	0.241015	0.511628	0.443975	0.142308	0.169133		/	0	/	0.525	0	2.12281	0.419966	0.2	0	1.8		0.0243902	0.0232558	0	0	0.395349	0.247357	0.273506	0.204134	0.0512821	0.0120289
Vrn-B1	5B	0.455285	0.30444	0.273115	0.5074	0.40592	0	0.473573	0.494715	0.473573	0.455285		0.315912	0.241015	0.511034	0.40592	0.0887949	0	0.169133	0.0887949	0.328205	0.169133		1.44118	1.26316	0.534437	1.25	4.57143	/	2.8	5.57143	1.44292	2.69187		0.0282927	0	0.189442	0.122924	0.156895	0	0.172687	0.300944	0.0413523	0.141426
Vrn-D1	5D	0.315912	0.494715	0.359408	0.443975	0.359408	0.443975	0.40592	0.494715	0.511628	0.511628		0.206131	0.473573	0.443975	0.5074	0.0887949	0.473573	0.443975	0.30444	0.430769	0.473573		1.53258	1.04464	0.809524	0.875	4.04762	0.9375	0.914286	1.625	1.18771	1.08036		0	0.0774583	0.329591	0.0161002	0.110942	0	0	0.283721	0.0576029	0.0147992
Ppd-D1	2D	0.214866	0.494715	0.332981	0.332981	0.40592	0.169133	0.30444	0.241015	0.169133	0.0887949		0.241015	0	0.0454545	0	0.169133	0.510571	0.443975	0.494715	0.430769	0.473573		0.891507	/	7.32558	/	2.4	0.331263	0.685714	0.487179	0.392631	0.1875		0.706661	0.581395	0.13193	0.790698	0.0844553	0.344668	0.392227	0.350195	0.108253	0.252236
PHS1	3A	0.176539	0	0	0	0	0.443975	0.169133	0.0887949	0.0887949	0.30444		0.5074	0.40592	0.273784	0.241015	0.426004	0.206131	0.443975	0.359408	0.261538	0.359408		0.347929	0	0	0	0	2.15385	0.380952	0.247059	0.33951	0.847059		0.26173	0.255814	0.139535	0.116279	0.27907	0.09583	0.127223	0.110942	0.0365832	0
Sdr-B1	2B	0.493612	0.30444	0.176539	0.502114	0	0.443975	0.426004	0.510571	0.5074	0.169133		0.443975	0.5074	0.494715	0.502114	0.332981	0.359408	0.273784	0.473573	0.501282	0.169133		1.1118	0.6	0.35685	1	0	1.23529	1.55598	1.07812	1.0122	1		0.123148	0.232558	0.41487	0.0141044	0.186047	0	0.452831	0.00350297	0	0
VP-1B	3B	0.176539	0.473573	0.396051	0.169133	0.241015	0.473573	0.485201	0.359408	0.359408	0.169133		0.511034	0.443975	0.273784	0.359408	0.359408	0.443975	0.511628	0.332981	0.511538	0.494715		0.345455	1.06667	1.44658	0.470588	0.670588	1.06667	0.948347	1.07937	0.702602	0.34188		0.28486	0	0.49434	0.634551	0.00477859	0.165239	0.00317125	0.476381	0.104634	0.22014
MFT-A1	3A	0.418118	0	0.40592	0.359408	0.359408	0.473573	0.511628	0.5074	0.359408	0.250871		0.241015	0.443975	0.459831	0.176539	0.30444	0.0887949	0.250871	0.359408	0.507692	0.383721		1.73482	0	0.882759	2.03586	1.18056	5.33333	2.03941	1.41176	0.707925	0.653785		0.497492	0.674419	0	0.0402811	0	0.252236	0.237501	0.0879676	0.17775	0.0128569
1-fehw3	6B	0.176539	0	0.0887949	0	0	0.485201	0.30444	0.130021	0	0		0.494715	0.485201	0.241015	0.359408	0.494715	0.30444	0.443975	0.40592	0.384615	0.359408		0.35685	0	0.368421	0	0	1.59375	0.685714	0.320313	0	0		0.41487	0.604651	0.0266591	0.209302	0.395349	0.0768453	0.0262566	0.117703	0.230769	0.209302
Dreb-B1	3B	0.0929152	0.359408	0.176539	0.241015	0.0929152	0.359408	0.241015	0.473573	0.5074	0.459831		0.418118	0.5074	0.473573	0.443975	0.511034	0.494715	0.5074	0.494715	0.384615	0.359408		0.222222	0.708333	0.372781	0.542857	0.181818	0.726496	0.475	0.957265	1.31924	1.27941		0.165312	0.174144	0.467462	0.458276	0.420997	0.222941	0.297999	0.0774583	0.0655081	0.00872093
Lr14a	7B	0.483159	0.443975	0.169133	0.344948	0.443975	0.473573	0.494715	0.455285	0.511628	0.359408		0.383721	0.5074	0.443975	0.459831	0.443975	0.473573	0.5074	0.5074	0.507692	0.443975		1.25914	0.875	0.380952	0.750162	1	1	0.975	0.89729	1.00775	0.809524		0.015974	0.0790698	0.127223	0.0163817	0	0	0.0141804	0.0656301	0	0
Lr34	7D	0.455285	0.359408	0.30444	0.473573	0.383721	0.494715	0.40592	0.459831	0.332981	0.241015		0.0887949	0.169133	0.273784	0	0.443975	0.40592	0.40592	0.241015	0.328205	0.169133		5.12737	2.125	1.11197	/	0.864286	1.21875	1	1.90789	1.01455	1.425		0.582451	0.634551	0.596743	0.627907	0.299642	0.0182275	0.327174	0.430857	0	0
Lr68	7B	0.0974359	0.169133	0.0974359	0.169133	0	0.473573	0.473573	0.510571	0.332981	0.273784		0.284553	0.0887949	0.383721	0.169133	0.169133	0	0.241015	0.473573	0.0974359	0.0887949		0.342418	1.90476	0.253924	1	0	/	1.96491	1.07812	3.41744	3.08333		0.0450281	0	0.125169	0	0.0697674	0.348837	0.403689	0.00350297	0.080663	0.0462588
Yr15	1B	0.0929152	0	0.169133	0.0887949	0	0.0887949	0.30444	0.169133	0.241015	0.0887949		0.284553	0.241015	0.241015	0.426004	0	0	0.0887949	0.130021	0.261538	0.0887949		0.326531	0	0.701754	0.208437	/	/	3.42857	1.30081	0.921527	1		0.0487805	0.116279	0	0.180386	0	0.0232558	0.0670315	0	0	0
Fhb1	3B	0	0.0887949	0.494715	0.0887949	0.443975	0	0	0.0887949	0	0.0887949		0	0.0887949	0.30444	0	0.359408	0	0	0	0	0.130021		/	1	1.625	/	1.23529	/	/	/	/	0.682927		0	0	0.0962834	0.0232558	0	0	0	0.0232558	0	0
1BL/1RS	1B	0	0	0	0	0.0887949	0.0887949	0	0	0	0		0.5074	0.40592	0.40592	0.494715	0.0887949	0	0.0887949	0.0887949	0	0.0887949		0	0	0	0	1	/	0	0	/	0		0.534884	0.255814	0.255814	0.395349	0	0.0232558	0.0232558	0.0232558	0	0.0232558
Glu-B1	1B	0.418118	0.5074	0.371661	0.511628	0.473573	0.510571	0.426004	0.383721	0.426004	0.494715		0.0887949	0.241015	0.0887949	0.273784	0.250871	0.511628	0.241015	0.371661	0.45	0.359408		4.70881	2.10526	4.18561	1.86873	1.88771	0.997934	1.76754	1.03245	0.946676	1.37647		0.635212	0.198601	0.120948	0.214588	0.100287	0	0.485928	0.401396	0.233714	0.222941
Glu-A1	1A	0.176539	0.206131	0.0887949	0.169133	0.0887949	0.511034	0.130021	0.332981	0.241015	0.473573		0.485201	0.502114	0.493612	0.511628	0.494715	0.206131	0.5074	0.40592	0.492308	0.473573		0.363847	0.410526	0.179888	0.330579	0.179487	2.47917	0.25625	0.820312	0.489561	1		0.44109	0.35927	0.295623	0.319239	0.300944	0.308288	0.30827	0.417544	0.141857	0
Glu-D1	1D	0.0929152	0	0.0887949	0	0	0.443975	0.0887949	0.0454545	0	0.169133		0.169133	0.241015	0.40592	0.485201	0.359408	0.418118	0.455285	0.30444	0.184615	0.30444		0.549361	0	0.21875	0	0	1.06184	0.195032	0.149306	0	0.555556		0	0.116279	0.156895	0.372093	0.209302	0	0.219364	0.10869	0.0769231	0.0120289
Pina-D1	5D	0	0	0	0	0	0.169133	0	0	0	0		0.169133	0	0.0887949	0.0887949	0.273784	0.40592	0.0887949	0.169133	0.102418	0.135889		0	/	0	0	0	0.416667	0	0	0	0		0.0697674	0	0.0232558	0.0232558	0.139535	0.0844553	0.0232558	0.0697674	0.027027	0.0487805
Pinb-D1	5D	0.250871	0.0887949	0	0.0887949	0.0454545	0.359408	0.273784	0.130021	0	0.0929152		0.5074	0.5074	0.443975	0.359408	0.169133	0.511628	0.443975	0.443975	0.224359	0.241015		0.494425	0.175	0	0.247059	0.26875	0.702479	0.616667	0.292857	0	0.385517		0.287965	0.350094	0.302326	0.110942	0.0201843	0.128964	0.0456172	0.163211	0.102564	0.0235717
Pinb2-B2	5D	0.455285	0.426004	0.511628	0.5074	0.510571	0.30444	0.494715	0.359408	0.359408	0.169133		0.383721	0.30444	0.426004	0.359408	0.510571	0.383721	0.502114	0.169133	0.466667	0.332981		1.1865	1.39931	1.20099	1.41176	1	0.793388	0.985263	2.125	0.77016	0.507937		0.280852	0.420435	0.0623679	0.174144	0	0	0	0.0454703	0.012302	0.027907
Ppo-A1	2A	0.483159	0.0887949	0.40592	0.512195	0.169133	0.40592	0.511628	0.5074	0.443975	0.5074		0.443975	0.5074	0.371661	0.473573	0.241015	0.443975	0.443975	0.40592	0	0.40592		1.08826	0.175	1.09218	1.08155	0.701754	0.914286	1.15238	1.25	/	1.25		0	0.350094	0	0.0142319	0	0.270658	0.0443975	0.0473136	0.302326	0.122924
Ppo-D1	2D	0.483159	0.359408	0	0.0887949	0.494715	0.511034	0.5074	0.473573	0.30444	0.443975		0.0887949	0.169133	0.241015	0.359408	0.30444	0.30444	0.494715	0.30444	0.384615	0.511628		5.44129	2.125	0	0.247059	1.625	1.6786	1.02564	1.55556	0.791543	0.867769		0.270048	0.0454703	0.116279	0.110942	0.0962834	0.208511	0.0141804	0.0586047	0	0.0443975
Zds-A1	2A	0.396051	0.0887949	0.443975	0.426004	0.443975	0.5074	0.169133	0.40592	0.0887949	0.426004		0.30444	0.5074	0.426004	0.485201	0.40592	0.443975	0.494715	0.510571	0.507692	0.510571		1.30092	0.175	1.04218	0.877996	1.09375	1.14286	0.34188	0.795031	0.174899	0.834369		0.462414	0.449317	0.24268	0.166308	0	0.0790698	0.22014	0.0641743	0.343864	0.0805227
Lcy-B1	3B	0	0	0	0.494715	0	0.359408	0.0887949	0.0887949	0.443975	0.273784		0.40592	0.443975	0.359408	0.241015	0.473573	0.485201	0.473573	0.241015	0.466667	0.40592		0	0	0	2.05263	0	0.740741	0.1875	0.368421	0.951374	0.674479		0.255814	0.302326	0.209302	0.152159	0.348837	0.035871	0.252236	0.0266591	0	0.0150397
Pds-B1	4B	0	0	0.0887949	0.0887949	0	0.169133	0.0887949	0	0	0.130021		0.359408	0.250871	0.426004	0.502114	0.459831	0.359408	0.241015	0.40592	0.408974	0		0	0	0.208437	0.176842	0	0.470588	0.368421	0	0	/		0.209302	0.121951	0.180386	0.325472	0.325581	0.0454703	0.0266591	0.255814	0.25641	0.0465116
Pod-A1	3A	0	0.169133	0	0.443975	0	0.359408	0.0887949	0.284553	0.511628	0.241015		0.241015	0.502114	0.455285	0.30444	0.5074	0.510571	0.40592	0.473573	0.507692	0.359408		0	0.336842	0	1.45833	0	0.703934	0.21875	0.600864	1.00775	0.670588		0.116279	0.244456	0.317073	0.0262566	0.534884	0.107903	0.156895	0.0734018	0	0.00477859
Psy-A1	7A	0	0	0	0	0.214866	0	0	0	0	0		0	0	0.0887949	0	0.169133	0	0	0	0.0974359	0.0887949		/	/	0	/	1.2704	/	/	/	0	0		0	0	0.0232558	0	0	0	0	0	0.025641	0.0232558
Psy1-D1	7D	0	0	0	0	0	0	0	0	0	0.0526316		0	0	0	0	0.0454545	0	0	0	0	0		/	/	/	/	0	/	/	/	/	/		0	0	0	0	0	0	0	0	0	0
Psy-B1	7B	0	0.0887949	0.0454545	0.241015	0	0	0	0.130021	0.169133	0		0.206131	0.130021	0.359408	0	0	0	0	0.40592	0	0.169133		0	0.682927	0.126471	/	/	/	/	0.320313	/	0		0.0930233	0	0.155373	0.116279	0	0	0	0.117703	0.0697674	0.0697674
Wx-B1	4A	0	0	0.0454545	0.0887949	0.0887949	0.130021	0.0887949	0.169133	0	0.0887949		0.169133	0.169133	0	0.40592	0.0887949	0.359408	0.0887949	0.169133	0.0974359	0.0887949		0	0	/	0.21875	1	0.361765	1	1	0	1		0.0697674	0.0697674	0	0.156895	0	0.074673	0	0	0.025641	0
Cwi-4A	4A	0.250871	0.130021	0.0887949	0.0887949	0	0	0.241015	0.510571	0.176539	0.426004		0.426004	0.40592	0.30444	0.0887949	0.383721	0.332981	0.30444	0.383721	0.224359	0.502114		0.588893	0.320313	0.291667	1	0	0	0.791667	1.33058	0.786859	0.848421		0.0436808	0.117703	0.0670315	0	0.232558	0.186047	0	0.0849108	0	0.0170475
Cwi-5D	5D	0	0	0	0	0	0	0	0	0	0		0	0	0.130021	0	0	0	0	0	0	0.0887949		/	/	0	/	/	/	/	/	/	0		0	0	0.0465116	0	0	0	0	0	0	0.0232558
GASR-A1	7A	0.371661	0.459831	0.473573	0.511628	0.494715	0.40592	0.40592	0.5074	0.494715	0.494715		0	0.443975	0.241015	0.473573	0.241015	0	0.30444	0.30444	0.430769	0.169133		/	1.03571	1.96491	1.08036	2.05263	/	1.33333	1.66667	1.14844	2.925		0.756098	0.189922	0.108607	0.0147992	0.152159	0.255814	0.000540833	0.138311	0.00192922	0.22014
GS-D1	7D	0	0	0.0887949	0.169133	0	0.169133	0.30444	0.169133	0.0887949	0.510571		0.383721	0.30444	0.40592	0	0.130021	0.273784	0.169133	0.443975	0.466667	0.30444		0	0	0.21875	/	0	0.617761	1.8	0.380952	0.190275	1.67708		0.232558	0.162791	0.156895	0.0697674	0.0465116	0	0.0120289	0.127223	0.23624	0.160713
MOC-7A	7A	0.507549	0.459831	0.502114	0.169133	0.241015	0.332981	0.169133	0.169133	0.0887949	0.241015		0.494715	0.241015	0.332981	0	0.359408	0.383721	0.0887949	0.206131	0	0.0887949		1.02594	1.90789	1.50794	/	0.670588	0.867769	1.90476	0.820513	/	2.71429		0	0.088147	0.227178	0.0697674	0.570111	0	0	0	0.0232558	0.0266591
Sus2-2B	2B	0.507549	0.359408	0.459831	0.473573	0.473573	0.443975	0.511628	0.5074	0.40592	0.510571		0.332981	0.511628	0.494715	0.494715	0.511628	0.241015	0.443975	0.443975	0.430769	0.473573		1.52426	0.702479	0.929487	0.957265	0.92562	1.84211	1.15238	1.14286	0.942314	1.07812		0.204252	0.128964	0.0976562	0	0.0147992	0.0687222	0.0443975	0.0790698	0.292032	0.027907
Sus1-7A	7A	0.0929152	0.250871	0	0.0929152	0	0.0974359	0.176539	0	0	0.315912		0	0.0887949	0	0.169133	0.0887949	0	0.0887949	0.169133	0.430769	0.359408		/	2.82529	/	0.549361	0	/	1.98816	0	0	0.878978		0.0243902	0.0313229	0	0	0.0232558	0.025641	0	0.0697674	0.282051	0
Sus1-7B	7B	0.315912	0.359408	0.510571	0.383721	0.169133	0.40592	0.485201	0.426004	0.473573	0.426004		0.273784	0.241015	0.130021	0	0.485201	0.5074	0.359408	0.206131	0.193457	0.459831		1.15387	1.49123	3.92683	/	0.348584	0.8	1.35	2.06667	2.44795	0.926437		0.585328	0.570111	0.333233	0.744186	0.448262	0.0473136	0.035871	0.0756692	0.451145	0
Sus2-2A	2A	0.176539	0	0.0887949	0.0929152	0	0.241015	0.0887949	0.0887949	0	0.241015		0.40592	0.40592	0.30444	0.359408	0.241015	0.315912	0.359408	0.473573	0.328205	0.169133		0.434911	0	0.291667	0.258523	0	0.762918	0.247059	0.1875	0	1.425		0.574215	0.72093	0.750883	0.69714	0.116279	0.61597	0.110942	0.252236	0.179487	0
GW2-6A	6A	0.250871	0.241015	0.169133	0.30444	0	0.473573	0.30444	0.241015	0.511628	0		0.511034	0.371661	0.0887949	0.30444	0.371661	0.40592	0.473573	0.511628	0.384615	0.30444		0.490909	0.64848	1.90476	1	0	1.16667	0.642857	0.471074	1.33023	0		0.211268	0.556338	0	0	0.219512	0.21751	0.0586047	0.247357	0.103757	0.162791
GW2-6B	6B	0.214866	0	0.169133	0.0887949	0	0.241015	0.426004	0.169133	0.169133	0.0887949		0.5074	0.40592	0.510571	0.443975	0.359408	0.30444	0.473573	0.5074	0.507692	0.494715		0.423466	0	0.331263	0.2	0	0.791667	0.899554	0.333333	0.333141	0.179487		0.32452	0.72093	0.344668	0.204134	0.767442	0.627119	0.190715	0.269103	0.374363	0.300944
CKX-D1	3D	0.455285	0.5074	0.241015	0.473573	0.169133	0.359408	0.30444	0.40592	0.0887949	0.169133		0.359408	0.40592	0.443975	0.511628	0.40592	0.473573	0.418118	0.483159	0.512821	0.176539		1.26676	1.25	0.542857	0.92562	0.416667	0.758929	0.728118	0.840137	0.17315	0.958051		0.310645	0.122924	0.0687222	0.0147992	0.580835	0.0214495	0.00648246	0.00302331	0.398385	0
TGW6	3A	0.398293	0.30444	0.241015	0.30444	0	0.455285	0.511628	0.30444	0.5074	0.176539		0.30444	0.473573	0.455285	0.473573	0.5074	0.30444	0.443975	0.40592	0.384615	0.0887949		1.30828	0.642857	0.529372	0.642857	0	1.49548	1.15238	0.75	1.31924	1.98816		0.460033	0.337046	0.439564	0.0586047	0.44186	0.0357345	0.0443975	0.000540833	0.146768	0
