# Supplementary material for: Ecological genomics of Chinese wheat improvement: implications in breeding for adaptation
Source: BMC Plant Biol. 2020 Oct 27;20:494. doi: 10.1186/s12870-020-02704-w (PMC7590805; doi:10.1186/s12870-020-02704-w)
Supplement: Supplementary file 7 — Additional file 7: Table S3. Genotypic information regarding the 438 wheat accessions used in this study. [file 12870_2020_2704_MOESM7_ESM.xlsx]

## Sheet: Table S3
Supplementary Table 3 Genotypic information regarding the 438 wheat accessions used in this study.
Code	Accession name	Accession number	Winterness/Springness	Origin	Accession type	Ecological code	Ecological region	Breeding period	Genotype
									Rht-B1	Rht-D1	Vrn-A1	Vrn-B1	Vrn-D1	Ppd-D1	PHS1	Sdr-B1	VP-1B	MFT-A1	1-fehw3	Dreb-B1	Lr14a	Lr34	Lr68	Yr15	Fhb1	1BL/1RS	Glu-B1	Glu-A1	Glu-D1	Pina-D1	Pinb-D1	Pinb2-B2	Ppo-A1	Ppo-D1	Zds-A1	Lcy-B1	Pds-B1	Pod-A1	Psy-A1	Psy1-D1	Psy-B1	Wx-B1	Cwi-4A	Cwi-5D	GASR-A1	GS-D1	MOC-7A	Sus2-2B	Sus1-7A
1	Baiqimai	ZM005012	Strong winter	Jingchuan, Gansu	Landrace	I	Northern winter wheat region	/	Rht-B1a	Rht-D1a	Vrn-A1	Vrn-B1	Vrn-D1	Ppd-D1a	PHS+	Sdr-B1a	Vp-1Ba,b	PHS+	Westonia type	Dreb-B1b	Lr14+	Lr34+	Lr68-	Yr15-	Fhb1-	1BL.1BL	7OE	Ax1 or Ax2*	Glu-D1a	PiNA-D1a	Pinb-D1a	Pinb-B2b	Ppo-A1a	Ppo-D1b	Zds-A1a	Lcy-B1b	Pds-B1a	Pod-A1a	Psy-A1b	Psy-D1a	Psy-B1a or b	Wx-B1a	Hap-4A-T	Hap-5D-C	H1c	GS-D1a	Hap-L	Hap-L	Hap-H
2	Baiqiumai	ZM000540	Winter	Fengrun, Hebei	Landrace	I	Northern winter wheat region	/	Rht-B1a	Rht-D1a	Vrn-A1	Vrn-B1	Vrn-D1	Ppd-D1a	PHS+	Sdr-B1b	Vp-1Bc	PHS-	Westonia type	Dreb-B1a	Lr14+	Lr34-	Lr68-	Yr15-	Fhb1-	1BL.1BL	Non 7OE	Ax1 or Ax2*	Glu-D1a	PiNA-D1a	Pinb-D1b	Pinb-B2a	Ppo-A1b	Ppo-D1b	Zds-A1a	Lcy-B1b	Pds-B1a	Pod-A1b	Psy-A1b	Psy-D1a	Psy-B1a or b	Wx-B1a	Hap-4A-T	Hap-5D-C	H1g	GS-D1b	Hap-L	Hap-L	Hap-H
3	Dabaimang	ZM000494	Winter	Qianan, Hebei	Landrace	I	Northern winter wheat region	/	Rht-B1a	Rht-D1a	Vrn-A1	Vrn-B1b	Vrn-D1	Ppd-D1b	PHS+	Sdr-B1a	Vp-1Ba,b	PHS+	Westonia type	Dreb-B1b	Lr14-	Lr34+	Lr68-	Yr15-	Fhb1-	1BL.1BL	7OE	Ax1 or Ax2*	Glu-D1a	PiNA-D1a	Pinb-D1a	Pinb-B2b	Ppo-A1b	Ppo-D1b	Zds-A1a	Lcy-B1b	Pds-B1a	Pod-A1a	Psy-A1b	Psy-D1a	Psy-B1a or b	Wx-B1a	Hap-4A-C	Hap-5D-C	H1c	GS-D1a	Hap-H	Hap-H	Hap-H
4	Daimanghongmai	ZM000156	Weak winter	Tianjin	Landrace	I	Northern winter wheat region	/	Rht-B1a	Rht-D1a	Vrn-A1	Vrn-B1	Vrn-D1a	Ppd-D1b	PHS+	Sdr-B1a	Vp-1Ba,b	PHS+	Westonia type	Dreb-B1b	Lr14-	Heterozygous	Lr68-	Yr15-	Fhb1-	1BL.1BL	Non 7OE	Ax1 or Ax2*	Glu-D1a	PiNA-D1a	Pinb-D1a	Pinb-B2b	Ppo-A1a	Ppo-D1a	Zds-A1a	Lcy-B1b	Pds-B1a	Pod-A1a	Psy-A1b	Psy-D1a	Psy-B1a or b	Wx-B1a	Hap-4A-C	Hap-5D-C	H1c	GS-D1a	Hap-L	Hap-L	Hap-H
5	Hongjinmai	ZM020735	Strong winter	Pingliang, Gansu	Landrace	I	Northern winter wheat region	/	Rht-B1a	Rht-D1a	Vrn-A1	Vrn-B1	Vrn-D1	Heterozygous	PHS+	Heterozygous	Vp-1Ba,b	PHS+	Westonia type	Dreb-B1b	Lr14-	Heterozygous	NA	Yr15-	Fhb1-	1BL.1BL	7OE	Ax1 or Ax2*	Glu-D1a	PiNA-D1a	Pinb-D1b	Pinb-B2a	Ppo-A1a	Ppo-D1b	Heterozygous	Lcy-B1b	Pds-B1a	Pod-A1a	Psy-A1b	Psy-D1a	Psy-B1a or b	Wx-B1a	Hap-4A-C	Hap-5D-C	H1g	GS-D1a	Hap-L	Hap-H	Hap-H
6	Honglaomai	ZM004174	Strong winter	Suide, Shaanxi	Landrace	I	Northern winter wheat region	/	Rht-B1a	Rht-D1a	Vrn-A1	Vrn-B1	Vrn-D1	Ppd-D1b	PHS+	Sdr-B1b	Vp-1Ba,b	PHS-	Westonia type	Dreb-B1b	Lr14+	Lr34-	Lr68-	Yr15-	Fhb1-	1BL.1BL	7OE	Ax1 or Ax2*	Glu-D1a	PiNA-D1a	Pinb-D1a	Pinb-B2b	Ppo-A1a	Ppo-D1b	Zds-A1a	Lcy-B1b	Pds-B1a	Pod-A1a	Psy-A1b	Psy-D1a	Psy-B1a or b	Wx-B1a	Hap-4A-C	Hap-5D-C	H1c	GS-D1a	Hap-H	Hap-H	Hap-H
7	Hongmai	ZM017549	Winter	Cangzhou, Hebei	Landrace	I	Northern winter wheat region	/	Rht-B1a	Rht-D1a	Vrn-A1	Vrn-B1	Vrn-D1	Ppd-D1b	PHS+	Sdr-B1b	Vp-1Ba,b	PHS+	Westonia type	Dreb-B1b	Lr14-	Lr34+	Lr68-	Yr15-	Fhb1-	1BL.1BL	Non 7OE	Ax1 or Ax2*	Glu-D1a	PiNA-D1a	Pinb-D1a	Pinb-B2a	Ppo-A1a	Ppo-D1a	Zds-A1a	Lcy-B1b	Pds-B1a	Pod-A1a	Psy-A1b	Psy-D1a	Psy-B1a or b	Wx-B1a	Hap-4A-C	Hap-5D-C	H1c	GS-D1a	Hap-L	Hap-L	Hap-H
8	Hongpidongmai	ZM001138	Strong winter	Guoxian, Shanxi	Landrace	I	Northern winter wheat region	/	Rht-B1a	Rht-D1a	Vrn-A1	Vrn-B1	Vrn-D1	Ppd-D1b	PHS+	Sdr-B1b	Vp-1Ba,b	PHS+	Westonia type	Dreb-B1b	Lr14-	Lr34-	Lr68-	Yr15-	Fhb1-	1BL.1BL	7OE	Ax1 or Ax2*	Glu-D1a	PiNA-D1a	Pinb-D1a	Pinb-B2b	Ppo-A1a	Ppo-D1a	Zds-A1a	Lcy-B1b	Pds-B1a	Pod-A1a	Psy-A1b	Psy-D1a	Psy-B1a or b	Wx-B1a	Hap-4A-C	Hap-5D-C	H1c	GS-D1a	Hap-H	Hap-H	Hap-H
9	Jiahongmai	ZM001284	Winter	Fenyang, Shanxi	Landrace	I	Northern winter wheat region	/	Rht-B1a	Rht-D1a	Vrn-A1	Vrn-B1	Vrn-D1	Ppd-D1b	PHS+	Sdr-B1b	Vp-1Ba,b	PHS+	Westonia type	Dreb-B1b	Lr14-	Lr34+	Lr68-	Yr15-	Fhb1-	1BL.1BL	7OE	Ax1 or Ax2*	Glu-D1a	PiNA-D1a	Pinb-D1a	Pinb-B2a	Ppo-A1a	Ppo-D1b	Zds-A1a	Lcy-B1b	Pds-B1a	Pod-A1a	Psy-A1b	Psy-D1a	Psy-B1a or b	Wx-B1a	Hap-4A-C	Hap-5D-C	H1c	GS-D1a	Hap-H	Hap-H	Hap-H
10	Lanhuamai	ZM005017	Winter	Jingchuan, Gansu	Landrace	I	Northern winter wheat region	/	Rht-B1a	Rht-D1a	Vrn-A1	Vrn-B1	Vrn-D1	Ppd-D1a	PHS+	Sdr-B1a	Vp-1Ba,b	PHS+	Westonia type	Dreb-B1b	Lr14+	Lr34+	Lr68-	Yr15-	Fhb1-	1BL.1BL	Non 7OE	Ax1 or Ax2*	Glu-D1a	PiNA-D1a	Heterozygous	Pinb-B2b	Ppo-A1a	Ppo-D1b	Zds-A1b	Lcy-B1b	Pds-B1a	Pod-A1a	Psy-A1b	Psy-D1a	Psy-B1a or b	Wx-B1a	Hap-4A-C	Hap-5D-C	H1c	GS-D1a	Heterozygous	Hap-L	Hap-H
11	Laomai	ZM003512	Winter	Hengshan, Shaanxi	Landrace	I	Northern winter wheat region	/	Rht-B1b	Rht-D1a	Vrn-A1a	Vrn-B1b	Vrn-D1	Ppd-D1b	PHS-	Sdr-B1b	Vp-1Bc	PHS-	Kauz type	Dreb-B1b	Lr14-	Lr34-	Lr68-	Yr15-	Fhb1-	1BL.1BL	Non 7OE	Null	Glu-D1a	PiNA-D1a	Pinb-D1b	Pinb-B2b	Ppo-A1a	Ppo-D1a	Zds-A1b	Lcy-B1b	Pds-B1a	Pod-A1a	Psy-A1b	Psy-D1a	Psy-B1a or b	Wx-B1a	Hap-4A-C	Hap-5D-C	H1g	GS-D1a	Hap-L	Hap-H	Hap-L
12	Mahuaban	ZM004422	Winter	Jilin	Landrace	I	Northern winter wheat region	/	Rht-B1a	Rht-D1a	Vrn-A1	Vrn-B1	Vrn-D1	Ppd-D1b	PHS+	Sdr-B1a	Vp-1Ba,b	PHS+	Westonia type	Dreb-B1b	Lr14-	Lr34+	Lr68-	Yr15-	Fhb1-	1BL.1BL	7OE	Ax1 or Ax2*	Glu-D1a	PiNA-D1a	Pinb-D1a	Pinb-B2b	Ppo-A1b	Ppo-D1b	Zds-A1b	Lcy-B1b	Pds-B1a	Pod-A1a	Psy-A1b	Psy-D1a	Psy-B1a or b	Wx-B1a	Hap-4A-C	Hap-5D-C	H1c	GS-D1a	Hap-H	Hap-H	Hap-H
13	Niuzhijia	ZM001259	Winter	Lishi, Shanxi	Landrace	I	Northern winter wheat region	/	Rht-B1a	Rht-D1a	Vrn-A1	Vrn-B1	Vrn-D1	Ppd-D1b	PHS+	Sdr-B1a	Vp-1Ba,b	PHS-	Westonia type	Dreb-B1b	Lr14+	Lr34+	Lr68+	Yr15+	Fhb1-	1BL.1BL	7OE	Ax1 or Ax2*	Glu-D1a	PiNA-D1a	Pinb-D1a	Pinb-B2b	Ppo-A1b	Ppo-D1b	Zds-A1a	Lcy-B1b	Pds-B1a	Pod-A1a	Psy-A1b	Psy-D1a	Psy-B1a or b	Wx-B1a	Hap-4A-C	Hap-5D-C	H1g	GS-D1a	Hap-L	Heterozygous	Hap-H
14	Panshiwumang	ZM004412	Winter	Panshi, Jilin	Landrace	I	Northern winter wheat region	/	Rht-B1a	Rht-D1a	Vrn-A1	Vrn-B1	Vrn-D1	Ppd-D1b	PHS+	Sdr-B1b	Vp-1Bc	PHS+	Westonia type	Dreb-B1b	Lr14-	Lr34-	Lr68-	Yr15-	Fhb1-	1BL.1BL	Non 7OE	Ax1 or Ax2*	Glu-D1b	PiNA-D1a	Pinb-D1a	Pinb-B2b	Ppo-A1a	Ppo-D1b	Zds-A1a	Lcy-B1b	Pds-B1a	Pod-A1a	Psy-A1b	Psy-D1a	Psy-B1a or b	Wx-B1a	Hap-4A-T	Hap-5D-C	H1c	GS-D1a	Hap-L	Hap-H	Hap-H
15	Shaanxibaimai	ZM004922	Winter	Qingyang, Gansu	Landrace	I	Northern winter wheat region	/	Rht-B1a	Rht-D1a	Vrn-A1	Vrn-B1b	Vrn-D1	Ppd-D1b	PHS+	Sdr-B1b	Vp-1Ba,b	PHS-	Westonia type	Dreb-B1b	Lr14+	Lr34+	Lr68-	Yr15-	Fhb1-	1BL.1BL	Non 7OE	Ax1 or Ax2*	Glu-D1a	PiNA-D1a	Pinb-D1a	Pinb-B2a	Ppo-A1a	Ppo-D1a	Zds-A1a	Lcy-B1b	Pds-B1a	Pod-A1a	Psy-A1b	Psy-D1a	Psy-B1a or b	Wx-B1a	Hap-4A-C	Hap-5D-C	H1c	GS-D1a	Hap-L	Hap-H	Hap-H
16	Siyuehuang	ZM001267	Winter	Xiaoyi, Shanxi	Landrace	I	Northern winter wheat region	/	Rht-B1a	Rht-D1a	Vrn-A1	Vrn-B1b	Vrn-D1	Ppd-D1b	PHS+	Sdr-B1a	Vp-1Ba,b	PHS+	Westonia type	Dreb-B1b	Lr14-	Lr34+	Lr68-	Yr15-	Fhb1-	1BL.1BL	7OE	Ax1 or Ax2*	Glu-D1a	PiNA-D1a	Pinb-D1a	Pinb-B2a	Ppo-A1a	Ppo-D1b	Zds-A1a	Lcy-B1b	Pds-B1a	Pod-A1a	Psy-A1b	Psy-D1a	Psy-B1a or b	Wx-B1a	Hap-4A-T	Hap-5D-C	H1c	GS-D1a	Hap-H	Hap-L	Hap-H
17	Xiaobaimang	ZM000556	Winter	Anci, Hebei	Landrace	I	Northern winter wheat region	/	Rht-B1a	Rht-D1a	Vrn-A1	Vrn-B1b	Vrn-D1a	Ppd-D1b	PHS-	Sdr-B1b	Vp-1Ba,b	PHS-	Kauz type	Dreb-B1a	Lr14+	Lr34-	Lr68-	Yr15-	Fhb1-	1BL.1BL	7OE	Null	Glu-D1a	PiNA-D1a	Pinb-D1a	Pinb-B2a	Ppo-A1a	Ppo-D1b	Zds-A1b	Lcy-B1b	Pds-B1a	Pod-A1a	Psy-A1b	Psy-D1a	Psy-B1a or b	Wx-B1a	Hap-4A-C	Hap-5D-C	H1g	GS-D1a	Hap-L	Hap-L	Hap-H
18	Xiaokouhong	ZM004454	Weak winter	Liaodong	Landrace	I	Northern winter wheat region	/	Rht-B1a	Rht-D1a	Vrn-A1	Vrn-B1b	Vrn-D1	Ppd-D1b	PHS+	Sdr-B1a	Vp-1Ba,b	PHS+	Westonia type	Dreb-B1b	Lr14-	Lr34+	Lr68-	Yr15-	Fhb1-	1BL.1BL	7OE	Ax1 or Ax2*	Glu-D1a	PiNA-D1a	Heterozygous	Pinb-B2a	Ppo-A1b	Ppo-D1a	Zds-A1a	Lcy-B1b	Pds-B1a	Pod-A1a	Psy-A1b	Psy-D1a	Psy-B1a or b	Wx-B1a	Hap-4A-C	Hap-5D-C	H1g	GS-D1a	Hap-H	Hap-L	Hap-H
19	Yingshanhong	ZM012661	Winter	Yanan, Shaanxi	Landrace	I	Northern winter wheat region	/	Rht-B1a	Rht-D1a	Vrn-A1	Vrn-B1b	Vrn-D1a	Ppd-D1b	PHS+	Sdr-B1a	Vp-1Ba,b	PHS-	Westonia type	Dreb-B1b	Lr14+	Lr34-	Lr68-	Yr15-	Fhb1-	1BL.1BL	7OE	Ax1 or Ax2*	Glu-D1a	PiNA-D1a	Pinb-D1a	Pinb-B2b	Ppo-A1b	Ppo-D1b	Zds-A1a	Lcy-B1b	Pds-B1a	Pod-A1a	Psy-A1b	Psy-D1a	Psy-B1a or b	Wx-B1a	Hap-4A-C	Hap-5D-C	H1c	GS-D1a	Hap-L	Hap-L	Hap-H
20	Youmangbaifu	ZM004418	Winter	Weihe, Jilin	Landrace	I	Northern winter wheat region	/	Rht-B1a	Rht-D1a	Vrn-A1	Vrn-B1	Vrn-D1	Ppd-D1b	PHS+	Sdr-B1a	Vp-1Ba,b	PHS+	Westonia type	Dreb-B1b	Lr14+	Lr34+	Lr68-	Yr15-	Fhb1-	1BL.1BL	7OE	Ax1 or Ax2*	Glu-D1a	PiNA-D1a	Pinb-D1a	Pinb-B2b	Ppo-A1b	Ppo-D1a	Zds-A1b	Lcy-B1b	Pds-B1a	Pod-A1a	Psy-A1b	Psy-D1a	Psy-B1a or b	Wx-B1a	Hap-4A-C	Hap-5D-C	H1c	GS-D1a	Hap-H	Hap-H	Hap-H
21	Youmangbaifu	ZM004444	Strong winter	Xiongyue, Liaoning	Landrace	I	Northern winter wheat region	/	Rht-B1a	Rht-D1a	Vrn-A1	Vrn-B1	Vrn-D1	Ppd-D1b	PHS+	Sdr-B1a	Vp-1Ba,b	PHS+	Westonia type	Dreb-B1b	Lr14-	Lr34+	Lr68-	Yr15-	Fhb1-	1BL.1BL	7OE	Ax1 or Ax2*	Glu-D1a	PiNA-D1a	Pinb-D1a	Pinb-B2b	Ppo-A1b	Ppo-D1a	Zds-A1a	Lcy-B1b	Pds-B1a	Pod-A1a	Psy-A1b	Psy-D1a	Psy-B1a or b	Wx-B1a	Hap-4A-C	Hap-5D-C	H1c	GS-D1a	Hap-L	Hap-H	Hap-H
22	Zhuoludongmai	ZM000474	Winter	Zhuolu, Hebei	Landrace	I	Northern winter wheat region	/	Rht-B1a	Rht-D1a	Vrn-A1	Vrn-B1	Vrn-D1a	Ppd-D1b	PHS+	Sdr-B1a	Vp-1Ba,b	PHS+	Westonia type	Dreb-B1b	Lr14-	Lr34+	Lr68-	Yr15-	Fhb1-	1BL.1BL	7OE	Ax1 or Ax2*	Glu-D1a	PiNA-D1a	Pinb-D1a	Pinb-B2b	Ppo-A1b	Ppo-D1b	Zds-A1a	Lcy-B1b	Pds-B1a	Pod-A1a	Psy-A1b	Psy-D1a	Psy-B1a or b	Wx-B1a	Hap-4A-C	Hap-5D-C	H1c	GS-D1a	Hap-H	Hap-L	Hap-H
23	Beijing 841	/	Winter	Beijing	Modern cultivar	I	Northern winter wheat region	1990s	Rht-B1a	Rht-D1a	Vrn-A1	Vrn-B1	Vrn-D1	Ppd-D1a	PHS+	Sdr-B1b	Vp-1Ba,b	PHS+	Westonia type	Dreb-B1b	Lr14-	Lr34-	Lr68-	NA	Fhb1-	1BL.1RS	Non 7OE	Ax1 or Ax2*	Glu-D1a	PiNA-D1a	Pinb-D1b	Pinb-B2a	Ppo-A1a	Ppo-D1b	Zds-A1b	Lcy-B1b	Pds-B1a	Pod-A1a	Psy-A1b	Psy-D1a	Psy-B1a or b	Wx-B1a	Hap-4A-T	Hap-5D-C	H1g	GS-D1b	Hap-L	Hap-L	Hap-H
24	Fengkang 2	/	Winter	Beijing	Modern cultivar	I	Northern winter wheat region	1970s	Rht-B1a	Rht-D1a	Vrn-A1	Vrn-B1	Vrn-D1	Ppd-D1a	PHS-	Sdr-B1b	Vp-1Bc	PHS-	Kauz type	Dreb-B1b	Lr14-	Lr34-	Lr68+	Yr15-	Fhb1-	1BL.1RS	Non 7OE	Null	Glu-D1a	PiNA-D1a	Pinb-D1b	Pinb-B2a	Ppo-A1a	Ppo-D1b	Zds-A1b	Lcy-B1a	Pds-B1a	Pod-A1a	Psy-A1b	Psy-D1a	Psy-B1c	Wx-B1a	Hap-4A-T	Hap-5D-C	H1g	GS-D1a	Hap-L	Hap-L	Hap-H
25	Fengkang 8	/	Winter	Beijing	Modern cultivar	I	Northern winter wheat region	1980s	Rht-B1a	Rht-D1a	Vrn-A1	Vrn-B1	Vrn-D1	Ppd-D1a	PHS-	Sdr-B1b	Vp-1Bc	PHS-	Westonia type	Dreb-B1b	Lr14-	Lr34-	Lr68-	Yr15-	Fhb1-	1BL.1RS	Non 7OE	Heterozygous	Glu-D1a	PiNA-D1a	Pinb-D1a	Pinb-B2a	Ppo-A1b	Ppo-D1b	Zds-A1b	Lcy-B1a	Pds-B1a	Pod-A1a	Psy-A1b	NA	Psy-B1a or b	Wx-B1a	Hap-4A-C	Hap-5D-C	H1g	GS-D1a	Hap-L	Hap-L	Hap-H
26	Gaocheng 8901	/	Winter	Hebei	Modern cultivar	I	Northern winter wheat region	1990s	Rht-B1b	Rht-D1a	Vrn-A1	NA	Vrn-D1	Ppd-D1a	PHS-	Sdr-B1b	Vp-1Bc	PHS-	Kauz type	Dreb-B1b	Lr14-	Lr34-	Lr68-	Yr15-	Fhb1-	1BL.1BL	Non 7OE	Null	Glu-D1b	PiNA-D1b	Pinb-D1a	Pinb-B2b	Ppo-A1a	Ppo-D1b	Zds-A1a	Lcy-B1b	Pds-B1a	Pod-A1a	Psy-A1b	Psy-D1a	Psy-B1a or b	Wx-B1a	Hap-4A-C	Hap-5D-C	H1g	GS-D1a	Hap-L	Hap-L	Hap-H
27	Handan 6172	/	Weak winter	Hebei	Modern cultivar	I	Northern winter wheat region	2000s	Rht-B1a	Rht-D1b	Vrn-A1	Vrn-B1	Vrn-D1	Ppd-D1a	PHS+	Sdr-B1b	Vp-1Ba,b	PHS+	Westonia type	Dreb-B1b	Lr14+	Lr34-	Lr68+	Yr15+	Fhb1-	1BL.1RS	Non 7OE	Null	Glu-D1a	PiNA-D1a	Pinb-D1b	Pinb-B2a	Ppo-A1a	Ppo-D1b	Zds-A1b	Lcy-B1b	Pds-B1a	Pod-A1a	Psy-A1b	Psy-D1a	Psy-B1c	Wx-B1a	Heterozygous	Hap-5D-C	H1g	GS-D1a	Hap-L	Hap-L	Hap-H
28	Hengguan 35	/	Winter	Hebei	Modern cultivar	I	Northern winter wheat region	2000s	Rht-B1b	Rht-D1a	Vrn-A1	Vrn-B1	Vrn-D1a	Ppd-D1a	PHS-	Sdr-B1b	Vp-1Bc	PHS-	Kauz type	Dreb-B1a	Lr14-	Lr34-	Lr68-	Yr15-	Fhb1-	1BL.1RS	Non 7OE	Ax1 or Ax2*	Glu-D1a	PiNA-D1a	Pinb-D1b	Pinb-B2b	Ppo-A1b	Ppo-D1b	Zds-A1b	Lcy-B1a	Pds-B1a	Pod-A1a	Psy-A1b	Psy-D1a	Psy-B1a or b	Wx-B1a	Hap-4A-T	Hap-5D-C	H1g	GS-D1b	Hap-H	Hap-L	Hap-H
29	Henong 825	/	Winter	Hebei	Modern cultivar	I	Northern winter wheat region	2000s	Rht-B1b	Rht-D1a	Vrn-A1	Vrn-B1b	Vrn-D1	Ppd-D1a	PHS+	Sdr-B1a	NA	PHS-	Kauz type	NA	Lr14+	Lr34-	NA	Heterozygous	Fhb1-	1BL.1RS	Non 7OE	Null	Glu-D1a	PiNA-D1a	Pinb-D1b	Pinb-B2a	Ppo-A1a	Ppo-D1b	Zds-A1b	Lcy-B1b	Pds-B1b	Pod-A1b	Psy-A1b	Psy-D1a	Psy-B1a or b	Wx-B1a	Hap-4A-C	Hap-5D-C	H1g	GS-D1b	Hap-H	Hap-L	Hap-H
30	Jimai 1	/	Winter	Hebei	Modern cultivar	I	Northern winter wheat region	1970s	Rht-B1a	Rht-D1a	Vrn-A1	Vrn-B1	Vrn-D1	Ppd-D1a	PHS-	Sdr-B1b	Vp-1Ba,b	PHS-	Kauz type	Dreb-B1a	Lr14-	Lr34-	Lr68-	Yr15+	Fhb1-	1BL.1BL	Non 7OE	Null	Glu-D1a	PiNA-D1a	Pinb-D1a	Pinb-B2b	Ppo-A1a	Ppo-D1b	Zds-A1a	Lcy-B1a	Pds-B1a	Pod-A1b	Psy-A1b	Psy-D1a	Psy-B1a or b	Wx-B1a	Hap-4A-C	Hap-5D-C	H1g	GS-D1a	Hap-L	Hap-H	Hap-H
31	Jimai 26	/	Weak winter	Hebei	Modern cultivar	I	Northern winter wheat region	1980s	Rht-B1a	Rht-D1a	Vrn-A1	Vrn-B1	Vrn-D1	Ppd-D1a	PHS-	Sdr-B1a	Vp-1Bc	PHS-	Kauz type	Dreb-B1b	Lr14+	Lr34-	Lr68-	Yr15-	Fhb1-	1BL.1RS	Non 7OE	Ax1 or Ax2*	Glu-D1a	PiNA-D1a	Pinb-D1b	Pinb-B2a	Ppo-A1a	Ppo-D1b	Zds-A1b	Lcy-B1b	Pds-B1b	Pod-A1a	Psy-A1b	Psy-D1a	Psy-B1a or b	Wx-B1a	Hap-4A-C	Hap-5D-C	H1g	GS-D1a	Hap-H	Hap-L	Hap-H
32	Jing 411	ZM020984	Winter	Beijing	Modern cultivar	I	Northern winter wheat region	1990s	Rht-B1a	Rht-D1a	Vrn-A1	Vrn-B1	Vrn-D1	Ppd-D1a	PHS+	Sdr-B1b	Vp-1Ba,b	PHS-	Kauz type	Dreb-B1b	Lr14-	Lr34-	Lr68-	Yr15-	Fhb1-	1BL.1BL	Non 7OE	Null	Glu-D1a	PiNA-D1a	Pinb-D1a	Pinb-B2a	Ppo-A1a	Ppo-D1b	Zds-A1b	Lcy-B1b	Pds-B1a	Pod-A1a	Psy-A1b	Psy-D1a	Psy-B1a or b	Wx-B1b	Hap-4A-T	Hap-5D-C	H1g	GS-D1a	Hap-L	Hap-L	Hap-H
33	Jingdong 6	/	Winter	Beijing	Modern cultivar	I	Northern winter wheat region	1980s	Rht-B1a	Rht-D1a	Vrn-A1	Vrn-B1	Vrn-D1	Ppd-D1a	PHS+	Sdr-B1a	Vp-1Bc	PHS-	Westonia type	Dreb-B1a	Lr14-	Lr34-	Lr68-	Yr15-	Fhb1-	1BL.1RS	Non 7OE	Null	Glu-D1a	PiNA-D1a	Pinb-D1a	Pinb-B2b	Ppo-A1a	Ppo-D1a	Zds-A1b	Lcy-B1a	Pds-B1a	Pod-A1b	Psy-A1b	Psy-D1a	Psy-B1a or b	Wx-B1a	Hap-4A-T	Hap-5D-C	H1g	GS-D1a	Hap-L	Hap-L	Hap-H
34	Jinmai 21	/	Winter	Shanxi	Modern cultivar	I	Northern winter wheat region	1980s	Rht-B1a	Rht-D1a	Vrn-A1	Vrn-B1b	Vrn-D1	Ppd-D1b	PHS-	Sdr-B1b	Vp-1Ba,b	PHS-	Kauz type	Dreb-B1b	Heterozygous	Lr34-	Lr68-	Yr15-	Fhb1-	1BL.1BL	7OE	Null	Glu-D1a	PiNA-D1a	Pinb-D1b	Heterozygous	Ppo-A1a	Ppo-D1b	Zds-A1b	Lcy-B1b	Pds-B1a	Pod-A1a	Psy-A1b	Psy-D1a	Psy-B1a or b	Wx-B1a	Hap-4A-C	Hap-5D-C	H1g	GS-D1a	Hap-L	Hap-L	Hap-H
35	Jinmai 8	/	Winter	Shanxi	Modern cultivar	I	Northern winter wheat region	1960s	Rht-B1a	Rht-D1a	Vrn-A1	Vrn-B1b	Vrn-D1	Ppd-D1a	PHS+	Sdr-B1b	Vp-1Bc	PHS-	Westonia type	Dreb-B1b	Lr14-	Lr34-	Lr68-	Yr15-	Fhb1-	1BL.1BL	Non 7OE	Null	Glu-D1a	PiNA-D1a	Pinb-D1b	Pinb-B2a	Ppo-A1a	Ppo-D1b	Zds-A1b	Lcy-B1b	Pds-B1a	Pod-A1a	Psy-A1b	Psy-D1a	Psy-B1a or b	Wx-B1a	Hap-4A-C	Hap-5D-C	H1g	GS-D1a	Hap-L	Hap-L	Hap-H
36	Kenong 199	/	Weak winter	Hebei	Modern cultivar	I	Northern winter wheat region	2000s	Rht-B1b	Rht-D1a	Vrn-A1	Vrn-B1b	Vrn-D1	Ppd-D1a	PHS+	Sdr-B1b	Vp-1Bc	PHS-	Westonia type	Dreb-B1a	Lr14+	Lr34-	Lr68-	Yr15-	Fhb1-	1BL.1RS	Non 7OE	Null	Glu-D1a	PiNA-D1a	Pinb-D1b	Pinb-B2a	Ppo-A1b	Ppo-D1b	Zds-A1b	Lcy-B1b	Pds-B1b	Pod-A1a	Psy-A1b	Psy-D1a	Psy-B1a or b	Wx-B1a	Hap-4A-C	Hap-5D-C	H1g	Heterozygous	Hap-H	Hap-H	Hap-H
37	Lunxuan 987	/	Winter	Beijing	Modern cultivar	I	Northern winter wheat region	2000s	Rht-B1b	Rht-D1a	Vrn-A1	Vrn-B1	Vrn-D1	Ppd-D1a	PHS+	Sdr-B1a	Vp-1Ba,b	PHS-	Kauz type	Dreb-B1b	Lr14-	Lr34-	Lr68-	Yr15-	Fhb1-	1BL.1RS	Non 7OE	Ax1 or Ax2*	Glu-D1a	PiNA-D1a	Pinb-D1a	Pinb-B2a	Ppo-A1a	Ppo-D1b	Zds-A1b	Lcy-B1a	Pds-B1a	Pod-A1a	Psy-A1b	Psy-D1a	Heterozygous	Wx-B1a	Hap-4A-C	Hap-5D-C	H1g	GS-D1b	Hap-L	Hap-H	Hap-H
38	Nongda 139	/	Winter	Beijing	Modern cultivar	I	Northern winter wheat region	1960s	Rht-B1a	Rht-D1a	Vrn-A1	Vrn-B1	Vrn-D1	Ppd-D1b	PHS+	Sdr-B1a	Vp-1Ba,b	PHS-	Westonia type	Dreb-B1b	Lr14-	Lr34-	Lr68-	Yr15-	Fhb1-	1BL.1BL	Non 7OE	Ax1 or Ax2*	Glu-D1a	PiNA-D1a	Pinb-D1a	Pinb-B2a	Ppo-A1b	Ppo-D1b	Zds-A1b	Lcy-B1b	Pds-B1a	Pod-A1a	Psy-A1b	Psy-D1a	Psy-B1a or b	Wx-B1a	Hap-4A-C	Hap-5D-C	H1g	GS-D1a	Hap-H	Hap-L	Hap-H
39	Nongda 183	/	Winter	Beijing	Modern cultivar	I	Northern winter wheat region	1950s	Rht-B1a	Rht-D1a	Vrn-A1	Vrn-B1	Vrn-D1	Ppd-D1b	PHS+	Sdr-B1a	Vp-1Ba,b	PHS+	Kauz type	Dreb-B1b	Lr14-	Lr34-	Lr68-	Yr15-	Fhb1-	1BL.1BL	Non 7OE	Ax1 or Ax2*	Glu-D1a	PiNA-D1a	Pinb-D1a	Pinb-B2a	Ppo-A1a	Ppo-D1b	Zds-A1a	Lcy-B1b	Pds-B1a	Pod-A1a	Psy-A1b	Psy-D1a	Psy-B1a or b	Wx-B1a	Hap-4A-C	Hap-5D-C	H1g	GS-D1a	Hap-H	Hap-L	Hap-H
40	Shi 4185	/	Weak winter	Hebei	Modern cultivar	I	Northern winter wheat region	1990s	Rht-B1b	Rht-D1a	Vrn-A1	Vrn-B1	Vrn-D1a	Ppd-D1a	PHS-	Sdr-B1a	Vp-1Bc	PHS-	Westonia type	Dreb-B1b	Lr14-	Lr34+	Lr68+	Heterozygous	Fhb1-	1BL.1RS	Non 7OE	Null	Glu-D1a	PiNA-D1a	Pinb-D1b	Pinb-B2a	Ppo-A1a	Ppo-D1b	Zds-A1b	Lcy-B1b	Pds-B1b	Pod-A1a	Psy-A1b	Psy-D1a	Psy-B1a or b	Wx-B1a	Hap-4A-C	Hap-5D-C	H1g	GS-D1b	Hap-H	Hap-L	Hap-H
41	Shijiazhuang 8	/	Weak winter	Hebei	Modern cultivar	I	Northern winter wheat region	2000s	Rht-B1b	Rht-D1a	Vrn-A1	Vrn-B1	Vrn-D1	Ppd-D1a	PHS-	Sdr-B1b	Vp-1Bc	PHS-	Kauz type	Dreb-B1b	Lr14-	Lr34-	Lr68-	Heterozygous	Fhb1-	1BL.1RS	Non 7OE	Ax1 or Ax2*	Glu-D1a	PiNA-D1a	Pinb-D1b	Pinb-B2a	Ppo-A1b	Ppo-D1b	Zds-A1b	Lcy-B1b	Pds-B1a	Pod-A1a	Psy-A1b	Psy-D1a	Psy-B1a or b	Wx-B1a	Hap-4A-C	Hap-5D-C	H1g	GS-D1a	Hap-H	Hap-H	Hap-H
42	Xingmai 4	/	Weak winter	Hebei	Modern cultivar	I	Northern winter wheat region	2000s	Rht-B1a	Rht-D1b	Vrn-A1	Vrn-B1	Heterozygous	Ppd-D1a	PHS+	Sdr-B1b	Vp-1Ba,b	PHS-	Westonia type	Dreb-B1a	Lr14+	Lr34-	Lr68-	Yr15-	Fhb1-	1BL.1BL	Non 7OE	Null	Glu-D1a	PiNA-D1a	Pinb-D1b	Pinb-B2b	Ppo-A1a	Ppo-D1b	Zds-A1b	Lcy-B1b	Pds-B1b	Pod-A1a	Psy-A1b	Psy-D1a	Psy-B1a or b	Wx-B1a	Hap-4A-C	Hap-5D-C	H1g	GS-D1a	Hap-H	Heterozygous	NA
43	Zhongmai 175	/	Weak winter	Beijing	Modern cultivar	I	Northern winter wheat region	2000s	Rht-B1a	Rht-D1a	Vrn-A1	Vrn-B1	Vrn-D1	Ppd-D1a	PHS-	Sdr-B1b	Vp-1Ba,b	PHS-	Kauz type	Dreb-B1b	Lr14-	Lr34-	Lr68-	Yr15-	Fhb1-	1BL.1BL	Non 7OE	Ax1 or Ax2*	Glu-D1a	PiNA-D1a	Pinb-D1a	Pinb-B2a	Ppo-A1b	Ppo-D1b	Zds-A1b	Lcy-B1b	Pds-B1a	Pod-A1a	Psy-A1b	Psy-D1a	Psy-B1a or b	Wx-B1b	Hap-4A-T	Hap-5D-C	H1g	GS-D1a	Hap-L	Hap-L	Hap-H
44	Zhongyou 9507	/	Winter	Beijing	Modern cultivar	I	Northern winter wheat region	1990s	Rht-B1a	Rht-D1a	Vrn-A1	Vrn-B1	Vrn-D1	Ppd-D1a	PHS+	Sdr-B1b	Vp-1Ba,b	PHS-	Kauz type	Dreb-B1a	Lr14-	Lr34-	Heterozygous	Yr15-	Fhb1-	1BL.1BL	Non 7OE	Null	Glu-D1b	PiNA-D1b	Pinb-D1a	Pinb-B2a	Ppo-A1b	Ppo-D1b	Zds-A1a	Lcy-B1b	Pds-B1a	Pod-A1a	Psy-A1b	Psy-D1a	Psy-B1a or b	Wx-B1a	Hap-4A-C	Hap-5D-C	H1g	GS-D1a	Hap-L	Hap-L	Hap-H
45	Baibiansui	ZM001782	Winter	Wendeng, Shandong	Landrace	II	Yellow and Huai River valley winter wheat region	/	Rht-B1a	Rht-D1a	Vrn-A1	Vrn-B1b	Vrn-D1	Ppd-D1b	PHS+	Sdr-B1b	Vp-1Ba,b	PHS+	Westonia type	Dreb-B1b	Lr14+	Lr34-	Lr68+	Yr15-	Fhb1-	1BL.1BL	7OE	Ax1 or Ax2*	Glu-D1a	PiNA-D1a	Heterozygous	Pinb-B2a	Ppo-A1a	Ppo-D1a	Zds-A1a	Lcy-B1b	Pds-B1a	Pod-A1b	Psy-A1b	Psy-D1a	Psy-B1c	Wx-B1a	Hap-4A-C	Hap-5D-C	H1g	GS-D1a	Hap-L	Hap-H	Hap-H
46	Baihuomai	ZM001499	Weak winter	Yuncheng, Shanxi	Landrace	II	Yellow and Huai River valley winter wheat region	/	Rht-B1a	Rht-D1a	Vrn-A1	Vrn-B1b	Vrn-D1a	Ppd-D1b	PHS+	Sdr-B1a	Vp-1Ba,b	PHS+	Westonia type	Dreb-B1b	Lr14-	Heterozygous	Lr68-	Yr15-	Fhb1-	1BL.1BL	Non 7OE	Ax1 or Ax2*	Glu-D1a	PiNA-D1a	Pinb-D1a	Pinb-B2b	Ppo-A1a	Ppo-D1b	Zds-A1a	Lcy-B1b	Pds-B1a	Pod-A1a	Psy-A1b	Psy-D1a	Psy-B1a or b	Wx-B1a	Heterozygous	Hap-5D-C	H1c	GS-D1a	Hap-L	Hap-L	Hap-H
47	Baimangmai	ZM000215	Winter	Jixian, Hebei	Landrace	II	Yellow and Huai River valley winter wheat region	/	Rht-B1a	Rht-D1a	Vrn-A1	Vrn-B1	Vrn-D1	Ppd-D1b	PHS+	Sdr-B1a	Vp-1Ba,b	PHS+	Westonia type	Dreb-B1b	Lr14-	Lr34+	Lr68-	Yr15-	Fhb1-	1BL.1BL	7OE	Heterozygous	Glu-D1a	PiNA-D1a	Pinb-D1a	Pinb-B2b	Ppo-A1a	Ppo-D1a	Zds-A1a	Lcy-B1b	Pds-B1a	Pod-A1a	Psy-A1b	Psy-D1a	Psy-B1a or b	Wx-B1a	Hap-4A-C	Hap-5D-C	H1g	GS-D1a	Hap-L	Hap-H	NA
48	Baiqimai	ZM017630	Strong winter	Tianshui, Gansu	Landrace	II	Yellow and Huai River valley winter wheat region	/	Rht-B1a	Rht-D1a	Vrn-A1	Vrn-B1	Vrn-D1	Ppd-D1a	PHS+	Sdr-B1a	Vp-1Ba,b	PHS+	Westonia type	Dreb-B1b	Lr14+	Lr34+	Lr68-	Yr15-	Fhb1-	1BL.1BL	7OE	Ax1 or Ax2*	Glu-D1a	PiNA-D1a	Pinb-D1a	Pinb-B2b	Ppo-A1a	Ppo-D1b	Zds-A1a	Lcy-B1b	Pds-B1a	Pod-A1a	Psy-A1b	Psy-D1a	Psy-B1a or b	Wx-B1a	Hap-4A-T	Hap-5D-C	H1c	GS-D1a	Hap-L	Hap-L	Hap-H
49	Baitiaoyu	ZM003069	Spring	Mixian, Henan	Landrace	II	Yellow and Huai River valley winter wheat region	/	Rht-B1a	Rht-D1a	Vrn-A1	Vrn-B1	Vrn-D1	Ppd-D1a	PHS+	Sdr-B1a	Vp-1Ba,b	PHS+	Westonia type	Dreb-B1b	Lr14-	Lr34-	Lr68-	Yr15-	Fhb1+	1BL.1BL	Non 7OE	Ax1 or Ax2*	Glu-D1a	PiNA-D1a	Pinb-D1a	Pinb-B2b	Ppo-A1b	Ppo-D1b	Zds-A1a	Lcy-B1b	Pds-B1a	Pod-A1b	Psy-A1b	Psy-D1a	Psy-B1a or b	Wx-B1a	Hap-4A-C	Hap-5D-C	H1g	GS-D1a	Hap-H	Hap-H	Hap-H
50	Baituzitou	ZM002330	Strong winter	Laidong, Shandong	Landrace	II	Yellow and Huai River valley winter wheat region	/	Rht-B1a	Rht-D1a	Vrn-A1	Vrn-B1	Vrn-D1	Ppd-D1b	PHS+	Sdr-B1a	Vp-1Ba,b	PHS+	Westonia type	Dreb-B1b	Lr14+	Lr34+	Lr68-	Yr15-	Fhb1-	1BL.1BL	7OE	Ax1 or Ax2*	Glu-D1a	PiNA-D1a	Pinb-D1a	Pinb-B2a	Ppo-A1a	Ppo-D1a	Zds-A1a	Lcy-B1b	Pds-B1a	Pod-A1a	Psy-A1b	Psy-D1a	Psy-B1a or b	Wx-B1a	Hap-4A-C	Hap-5D-C	H1c	GS-D1a	Hap-L	Hap-L	Hap-H
51	Banjiemang	ZM002569	Weak winter	Fushan, Shandong	Landrace	II	Yellow and Huai River valley winter wheat region	/	Rht-B1a	Rht-D1a	Vrn-A1	Vrn-B1	Vrn-D1	Ppd-D1b	PHS+	Sdr-B1a	Vp-1Bc	PHS+	Westonia type	Dreb-B1b	Lr14-	Lr34+	Lr68-	Yr15-	Fhb1-	1BL.1BL	Non 7OE	Ax1 or Ax2*	Glu-D1a	PiNA-D1a	Pinb-D1a	Pinb-B2b	Ppo-A1a	Ppo-D1a	Zds-A1a	Lcy-B1b	Pds-B1a	Pod-A1a	Psy-A1b	Psy-D1a	Psy-B1a or b	Wx-B1a	Hap-4A-C	Hap-5D-C	H1c	GS-D1a	Hap-L	Hap-L	Hap-L
52	Dakoumai	ZM003131	Spring	Yanshi, Henan	Landrace	II	Yellow and Huai River valley winter wheat region	/	Rht-B1a	Rht-D1a	Vrn-A1	Vrn-B1	Vrn-D1	Ppd-D1a	PHS+	Sdr-B1a	Vp-1Ba,b	PHS+	Westonia type	Dreb-B1a	Lr14-	Lr34+	Lr68-	Yr15-	Fhb1-	1BL.1BL	Non 7OE	Ax1 or Ax2*	Glu-D1a	PiNA-D1a	Heterozygous	Heterozygous	Ppo-A1a	Ppo-D1b	Zds-A1a	Lcy-B1b	Pds-B1a	Pod-A1a	Psy-A1b	Psy-D1a	Psy-B1a or b	Wx-B1a	Hap-4A-C	Hap-5D-C	H1g	GS-D1a	Hap-L	Hap-H	Hap-H
53	Fumai	ZM003145	Weak winter	Lingbao, Henan	Landrace	II	Yellow and Huai River valley winter wheat region	/	Rht-B1a	Rht-D1a	Vrn-A1	Vrn-B1	Vrn-D1a	Ppd-D1b	PHS+	Sdr-B1a	Vp-1Ba,b	PHS+	Westonia type	Dreb-B1b	Lr14-	Lr34+	Lr68-	Yr15-	Fhb1-	1BL.1BL	Non 7OE	Ax1 or Ax2*	Glu-D1a	PiNA-D1a	Pinb-D1a	Pinb-B2b	Ppo-A1a	Ppo-D1b	Zds-A1a	Lcy-B1b	Pds-B1a	Pod-A1a	Psy-A1b	Psy-D1a	Psy-B1a or b	Wx-B1a	Hap-4A-C	Hap-5D-C	H1c	GS-D1a	Hap-L	Hap-L	Hap-H
54	Fuyanghong	ZM011007	Weak winter	Fuyang, Anhui	Landrace	II	Yellow and Huai River valley winter wheat region	/	Rht-B1a	Rht-D1a	Vrn-A1	Vrn-B1b	Vrn-D1a	Ppd-D1b	PHS+	Sdr-B1a	Vp-1Bc	PHS+	Westonia type	Dreb-B1b	Lr14+	Lr34+	Lr68-	Yr15-	Fhb1-	1BL.1BL	Non 7OE	Null	Glu-D1a	PiNA-D1a	Pinb-D1a	Pinb-B2a	Ppo-A1a	Ppo-D1b	Zds-A1a	Lcy-B1b	Pds-B1a	Pod-A1a	Psy-A1b	Psy-D1a	Psy-B1a or b	Wx-B1a	Hap-4A-C	Hap-5D-C	H1c	GS-D1a	Hap-H	Hap-L	Hap-H
55	Hongheshangtou	ZM003393	Weak winter	Xixia, Henan	Landrace	II	Yellow and Huai River valley winter wheat region	/	Rht-B1a	Rht-D1a	Vrn-A1	Vrn-B1	Vrn-D1a	Ppd-D1b	PHS+	Sdr-B1a	Vp-1Ba,b	PHS+	Westonia type	Dreb-B1b	Lr14-	Lr34+	Lr68-	Yr15-	Fhb1-	1BL.1BL	Non 7OE	Ax1 or Ax2*	Glu-D1a	PiNA-D1a	Pinb-D1a	Pinb-B2b	Ppo-A1a	Ppo-D1b	Zds-A1a	Lcy-B1b	Pds-B1a	Pod-A1a	Psy-A1b	Psy-D1a	Psy-B1a or b	Wx-B1a	Hap-4A-C	Hap-5D-C	H1g	GS-D1a	Hap-H	Hap-H	Hap-H
56	Huomai	ZM020632	Strong winter	Zhangchuan, Gansu	Landrace	II	Yellow and Huai River valley winter wheat region	/	Rht-B1a	Rht-D1a	Vrn-A1	Vrn-B1	Vrn-D1	Ppd-D1b	PHS+	Sdr-B1a	Vp-1Ba,b	PHS+	Westonia type	Dreb-B1b	Lr14-	Lr34+	Lr68-	Yr15-	Fhb1-	1BL.1BL	7OE	Ax1 or Ax2*	Glu-D1a	PiNA-D1a	Pinb-D1a	Pinb-B2b	Ppo-A1a	Ppo-D1a	Zds-A1a	Lcy-B1b	Pds-B1a	Pod-A1a	Psy-A1b	Psy-D1a	Psy-B1a or b	Wx-B1a	Hap-4A-C	Hap-5D-C	Heterozygous	GS-D1a	Hap-L	Hap-L	Hap-H
57	Jianmai	ZM003080	Weak winter	Shangqiu, Henan	Landrace	II	Yellow and Huai River valley winter wheat region	/	Rht-B1a	Rht-D1a	Vrn-A1	Vrn-B1b	Vrn-D1a	Ppd-D1b	PHS+	Sdr-B1a	Vp-1Bc	PHS+	Westonia type	Dreb-B1b	Lr14-	Lr34+	Lr68-	Yr15-	Fhb1-	1BL.1BL	7OE	Ax1 or Ax2*	Glu-D1a	PiNA-D1a	Pinb-D1a	Pinb-B2a	Ppo-A1a	Ppo-D1b	Zds-A1a	Lcy-B1b	Pds-B1a	Pod-A1a	Psy-A1b	Psy-D1a	Psy-B1a or b	Wx-B1a	Hap-4A-C	Hap-5D-C	H1c	GS-D1a	Hap-L	Hap-L	Hap-L
58	Mazhamai	ZM003807	Winter	Fufeng, Shaanxi	Landrace	II	Yellow and Huai River valley winter wheat region	/	Rht-B1a	Rht-D1a	Vrn-A1	Vrn-B1	Vrn-D1a	Ppd-D1a	PHS+	Sdr-B1b	Vp-1Ba,b	PHS+	Westonia type	Dreb-B1b	Lr14-	Lr34+	Lr68-	Yr15-	Fhb1-	1BL.1BL	7OE	Ax1 or Ax2*	Glu-D1a	PiNA-D1a	Pinb-D1a	Pinb-B2b	Ppo-A1a	Ppo-D1b	Zds-A1a	Lcy-B1b	Pds-B1a	Pod-A1a	Psy-A1b	Psy-D1a	Psy-B1a or b	Wx-B1a	Hap-4A-C	Hap-5D-C	H1c	GS-D1a	Hap-L	Hap-L	Hap-H
59	Meiqianwu	ZM006160	Weak winter	Dafeng, Jiangsu	Landrace	II	Yellow and Huai River valley winter wheat region	/	Rht-B1a	Rht-D1a	Vrn-A1	Vrn-B1	Vrn-D1a	Ppd-D1b	PHS+	Sdr-B1a	Vp-1Bc	PHS+	Westonia type	Dreb-B1a	Lr14-	Lr34-	Lr68+	Yr15-	Fhb1-	1BL.1BL	7OE	Ax1 or Ax2*	Glu-D1a	PiNA-D1a	Pinb-D1a	Pinb-B2a	Ppo-A1a	Ppo-D1b	Zds-A1a	Lcy-B1b	Pds-B1a	Pod-A1a	Psy-A1b	Psy-D1a	Psy-B1a or b	Wx-B1a	Hap-4A-C	Hap-5D-C	H1g	GS-D1a	Hap-H	Hap-L	Hap-H
60	Pingyuan 50	ZM002974	Weak winter	Xiuwu, Henan	Landrace	II	Yellow and Huai River valley winter wheat region	/	Rht-B1a	Rht-D1a	Vrn-A1	Vrn-B1	Vrn-D1a	Ppd-D1a	PHS+	Sdr-B1a	Vp-1Bc	PHS+	Westonia type	Dreb-B1b	Lr14+	Heterozygous	Lr68-	Yr15-	Fhb1-	1BL.1BL	Non 7OE	Ax1 or Ax2*	Glu-D1a	PiNA-D1a	Pinb-D1a	Pinb-B2a	Ppo-A1a	Ppo-D1b	Zds-A1a	Lcy-B1b	Pds-B1a	Pod-A1a	Psy-A1b	Psy-D1a	Psy-B1a or b	Wx-B1a	Hap-4A-C	Hap-5D-C	H1c	GS-D1a	Hap-H	Hap-L	Hap-H
61	Qiangchangmai	ZM003793	Winter	Changan, Shaanxi	Landrace	II	Yellow and Huai River valley winter wheat region	/	Rht-B1a	Rht-D1a	Vrn-A1	Vrn-B1	Vrn-D1	Ppd-D1a	PHS+	Sdr-B1b	Vp-1Ba,b	PHS+	Westonia type	Dreb-B1b	Lr14-	Lr34+	Lr68-	Yr15-	Fhb1-	1BL.1BL	Non 7OE	Ax1 or Ax2*	Glu-D1a	PiNA-D1a	Pinb-D1a	Pinb-B2b	Ppo-A1a	Ppo-D1b	Zds-A1a	Lcy-B1b	Pds-B1a	Pod-A1a	Psy-A1b	Psy-D1a	Psy-B1a or b	Wx-B1a	Hap-4A-C	Hap-5D-C	H1g	GS-D1a	Heterozygous	Hap-L	Hap-H
62	Sanyuehuang	ZM002685	Winter	Wenxian, Henan	Landrace	II	Yellow and Huai River valley winter wheat region	/	Rht-B1a	Rht-D1a	Vrn-A1	Vrn-B1	Vrn-D1a	Ppd-D1a	PHS+	Sdr-B1a	Vp-1Bc	PHS+	Westonia type	Dreb-B1a	Lr14-	Lr34+	Lr68-	Yr15-	Fhb1-	1BL.1BL	Non 7OE	Ax1 or Ax2*	Glu-D1a	NA	Pinb-D1a	Pinb-B2b	Ppo-A1a	Ppo-D1b	Zds-A1a	Lcy-B1b	Pds-B1a	Pod-A1a	Psy-A1b	Psy-D1a	Psy-B1a or b	Wx-B1a	Hap-4A-C	Hap-5D-C	H1c	GS-D1a	Hap-H	Hap-L	Hap-H
63	Tumangmai	ZM004154	Spring	Baoji, Shaanxi	Landrace	II	Yellow and Huai River valley winter wheat region	/	Rht-B1a	Rht-D1a	Vrn-A1	Vrn-B1	Vrn-D1a	Ppd-D1a	PHS+	Sdr-B1b	Vp-1Ba,b	PHS+	Westonia type	Dreb-B1b	Lr14-	Lr34-	Lr68-	Yr15-	Fhb1-	1BL.1BL	7OE	Null	Glu-D1a	PiNA-D1a	Pinb-D1a	Pinb-B2b	Ppo-A1a	Ppo-D1b	Zds-A1a	Lcy-B1b	Pds-B1a	Pod-A1a	Psy-A1b	Psy-D1a	Psy-B1a or b	Wx-B1a	Hap-4A-C	Hap-5D-C	H1c	GS-D1a	Hap-L	Hap-L	Hap-H
64	Xiaofoshou	ZM002686	Weak winter	Jiyuan, Henan	Landrace	II	Yellow and Huai River valley winter wheat region	/	Rht-B1a	Rht-D1a	Vrn-A1	Vrn-B1	Vrn-D1a	Ppd-D1b	PHS+	Sdr-B1a	Vp-1Bc	PHS+	Westonia type	Dreb-B1a	Lr14+	Lr34+	Lr68-	Yr15-	Fhb1-	1BL.1BL	Non 7OE	Ax1 or Ax2*	Glu-D1a	PiNA-D1a	Pinb-D1a	Pinb-B2b	Ppo-A1a	Ppo-D1b	Zds-A1b	Lcy-B1b	Pds-B1a	Pod-A1a	Psy-A1b	Psy-D1a	Psy-B1a or b	Wx-B1a	Hap-4A-C	Hap-5D-C	H1c	GS-D1a	Hap-H	Hap-L	Hap-H
65	Youmangsaogudan	ZM002659	Winter	Anyang, Henan	Landrace	II	Yellow and Huai River valley winter wheat region	/	Rht-B1a	Rht-D1a	Vrn-A1	Vrn-B1	Vrn-D1a	Ppd-D1b	PHS+	Sdr-B1a	Vp-1Bc	PHS+	Westonia type	Dreb-B1a	Lr14+	Lr34+	Lr68-	Yr15-	Fhb1-	1BL.1BL	7OE	Ax1 or Ax2*	Glu-D1a	PiNA-D1a	Pinb-D1a	Pinb-B2b	Ppo-A1a	Ppo-D1b	Zds-A1a	Lcy-B1b	Pds-B1a	Pod-A1a	Psy-A1b	Psy-D1a	Psy-B1a or b	Wx-B1a	Hap-4A-C	Hap-5D-C	H1c	GS-D1a	Hap-L	Hap-L	Hap-L
66	Youzimai	ZM002668	Winter	Qingfeng, Henan	Landrace	II	Yellow and Huai River valley winter wheat region	/	Rht-B1a	Rht-D1a	Vrn-A1	Vrn-B1	Vrn-D1a	Ppd-D1a	PHS+	Sdr-B1a	Vp-1Ba,b	PHS+	Westonia type	Dreb-B1b	Lr14-	Lr34+	Lr68-	Yr15-	Fhb1-	1BL.1BL	Non 7OE	Ax1 or Ax2*	Glu-D1a	PiNA-D1a	Pinb-D1a	Pinb-B2b	Ppo-A1a	Ppo-D1b	Zds-A1a	Lcy-B1b	Pds-B1a	Pod-A1a	Psy-A1b	Psy-D1a	Psy-B1a or b	Wx-B1a	Hap-4A-C	Hap-5D-C	H1c	GS-D1a	Hap-L	Hap-L	Hap-H
67	Bainong 3217	ZM017936	Weak winter	Henan	Modern cultivar	II	Yellow and Huai River valley winter wheat region	1970s	Rht-B1a	Rht-D1b	Vrn-A1	Vrn-B1	Vrn-D1a	Ppd-D1a	PHS+	Sdr-B1a	Vp-1Ba,b	PHS+	Westonia type	Dreb-B1a	Lr14+	Lr34-	Lr68-	Yr15-	Fhb1-	1BL.1BL	Non 7OE	Null	Glu-D1a	PiNA-D1a	Pinb-D1a	Pinb-B2a	Ppo-A1a	Ppo-D1b	Zds-A1b	Lcy-B1b	Pds-B1b	Pod-A1a	Psy-A1b	Psy-D1a	Psy-B1a or b	Wx-B1a	Hap-4A-T	Hap-5D-C	H1g	GS-D1b	Hap-L	Hap-H	Hap-H
68	Bainongaikang 58	/	Weak winter	Henan	Modern cultivar	II	Yellow and Huai River valley winter wheat region	2000s	Rht-B1a	Rht-D1b	Vrn-A1	Vrn-B1b	Vrn-D1	Ppd-D1a	PHS-	Sdr-B1b	Vp-1Ba,b	PHS-	Kauz type	Dreb-B1b	Lr14+	Lr34-	Lr68-	Yr15-	Fhb1-	1BL.1RS	Non 7OE	Null	Glu-D1a	PiNA-D1a	Pinb-D1b	Pinb-B2a	Ppo-A1b	Ppo-D1b	Zds-A1a	Lcy-B1b	Pds-B1a	Pod-A1a	Psy-A1b	Psy-D1a	Psy-B1a or b	Wx-B1a	Hap-4A-C	Hap-5D-C	H1g	GS-D1a	Hap-L	Hap-L	Hap-H
69	Bima 1	ZM009591	Weak winter	Shaanxi	Modern cultivar	II	Yellow and Huai River valley winter wheat region	1950s	Rht-B1a	Rht-D1a	Vrn-A1	Vrn-B1	Vrn-D1a	Ppd-D1a	PHS+	Sdr-B1b	Vp-1Ba,b	PHS+	Kauz type	Dreb-B1b	Lr14-	Lr34-	Lr68-	Yr15-	Fhb1-	1BL.1BL	7OE	Null	Glu-D1a	PiNA-D1a	Pinb-D1b	Pinb-B2b	Ppo-A1a	Ppo-D1b	Zds-A1b	Lcy-B1b	Pds-B1a	Pod-A1a	Psy-A1b	Psy-D1a	Psy-B1a or b	Wx-B1a	Hap-4A-C	Hap-5D-C	H1g	GS-D1a	Hap-L	Hap-L	Hap-H
70	Bima 4	ZM009594	Weak winter	Shaanxi	Modern cultivar	II	Yellow and Huai River valley winter wheat region	1950s	Rht-B1a	Rht-D1a	Vrn-A1	Vrn-B1	Vrn-D1	Ppd-D1a	PHS-	Sdr-B1b	Vp-1Ba,b	PHS-	Westonia type	Dreb-B1a	Lr14-	Lr34-	Lr68-	Yr15-	Fhb1-	1BL.1BL	7OE	Ax1 or Ax2*	Glu-D1a	PiNA-D1a	Pinb-D1b	Pinb-B2b	Ppo-A1a	Ppo-D1b	Zds-A1b	Lcy-B1b	Pds-B1a	Pod-A1a	Psy-A1b	Psy-D1a	Psy-B1a or b	Wx-B1a	Hap-4A-C	Hap-5D-C	H1c	GS-D1a	Hap-L	Hap-L	Hap-H
71	Boai 7023	/	Spring	Henan	Modern cultivar	II	Yellow and Huai River valley winter wheat region	1970s	Rht-B1a	Rht-D1a	Vrn-A1a	Vrn-B1	Vrn-D1a	Ppd-D1a	PHS+	Sdr-B1a	Vp-1Ba,b	PHS-	Westonia type	Dreb-B1a	Lr14+	Lr34-	Lr68-	Yr15-	Fhb1-	1BL.1BL	Non 7OE	Null	Glu-D1a	PiNA-D1a	Pinb-D1a	Pinb-B2b	Ppo-A1a	Ppo-D1b	Zds-A1b	Lcy-B1b	Pds-B1a	Pod-A1a	Psy-A1b	Psy-D1a	Heterozygous	Wx-B1a	Hap-4A-C	Hap-5D-C	H1g	GS-D1a	Hap-L	Hap-H	Hap-H
72	Fengchan 3	ZM009600	Weak winter	Shaanxi	Modern cultivar	II	Yellow and Huai River valley winter wheat region	1960s	Rht-B1a	Rht-D1a	Vrn-A1	Vrn-B1	Vrn-D1a	Ppd-D1a	PHS+	Sdr-B1a	Vp-1Ba,b	PHS+	Westonia type	Dreb-B1b	Lr14-	Lr34+	Lr68-	Yr15-	Fhb1+	1BL.1BL	Non 7OE	Ax1 or Ax2*	Glu-D1a	PiNA-D1a	Pinb-D1a	Pinb-B2a	Ppo-A1b	Ppo-D1b	Zds-A1a	Lcy-B1b	Pds-B1a	Pod-A1a	Psy-A1b	Psy-D1a	Psy-B1a or b	Wx-B1a	Hap-4A-C	Hap-5D-C	H1c	GS-D1a	Hap-H	Hap-H	Hap-H
73	Jinan 13	/	Weak winter	Shandong	Modern cultivar	II	Yellow and Huai River valley winter wheat region	1980s	Rht-B1a	Rht-D1b	Vrn-A1	Vrn-B1	Vrn-D1	Ppd-D1a	PHS+	Sdr-B1b	Vp-1Ba,b	PHS+	Westonia type	Dreb-B1a	Lr14+	Lr34-	Lr68+	Yr15-	Fhb1-	1BL.1BL	Non 7OE	Null	Glu-D1a	PiNA-D1a	Pinb-D1a	Pinb-B2a	Ppo-A1a	Ppo-D1b	Zds-A1a	Lcy-B1a	Pds-B1a	Pod-A1b	Psy-A1b	Psy-D1a	Psy-B1c	Wx-B1a	Hap-4A-C	Hap-5D-C	H1g	GS-D1a	Hap-L	Hap-L	Hap-H
74	Lumai 1	ZM015830	Weak winter	Shandong	Modern cultivar	II	Yellow and Huai River valley winter wheat region	1970s	Rht-B1a	Rht-D1b	Vrn-A1	Vrn-B1	Vrn-D1	Ppd-D1a	PHS-	Sdr-B1b	Vp-1Ba,b	PHS-	Kauz type	Dreb-B1a	Lr14+	Lr34-	Lr68-	Yr15+	Fhb1-	1BL.1RS	7OE	Null	Glu-D1a	PiNA-D1a	Pinb-D1a	Pinb-B2a	Ppo-A1a	Ppo-D1b	Zds-A1a	Lcy-B1a	Pds-B1a	Pod-A1a	Psy-A1b	Psy-D1a	Psy-B1a or b	Wx-B1a	Hap-4A-C	Hap-5D-C	H1g	GS-D1a	Hap-L	Hap-L	Hap-H
75	Lumai 14	/	Winter	Shandong	Modern cultivar	II	Yellow and Huai River valley winter wheat region	1990s	Rht-B1a	Rht-D1b	Vrn-A1	Vrn-B1	Vrn-D1	Ppd-D1a	PHS-	Sdr-B1b	Vp-1Bc	PHS-	Westonia type	Dreb-B1a	Lr14-	Lr34-	Lr68-	Yr15-	Fhb1-	1BL.1RS	Non 7OE	Null	Glu-D1a	PiNA-D1a	Pinb-D1b	Pinb-B2b	Ppo-A1a	Ppo-D1b	Zds-A1b	Lcy-B1b	Pds-B1a	Pod-A1b	Psy-A1b	Psy-D1a	Psy-B1a or b	Wx-B1a	Hap-4A-C	Hap-5D-C	H1g	GS-D1a	Hap-L	Hap-L	Hap-H
76	Neixiang 5	ZM009523	Spring	Henan	Modern cultivar	II	Yellow and Huai River valley winter wheat region	1950s	Rht-B1a	Rht-D1a	Vrn-A1	Vrn-B1	Vrn-D1a	Ppd-D1a	PHS+	Sdr-B1b	Vp-1Bc	PHS-	Kauz type	Dreb-B1a	Lr14+	Lr34-	Lr68-	Yr15-	Fhb1-	1BL.1BL	Non 7OE	Ax1 or Ax2*	Glu-D1a	PiNA-D1a	Pinb-D1a	Pinb-B2a	Ppo-A1b	Ppo-D1a	Zds-A1a	Lcy-B1b	Pds-B1a	Pod-A1b	Psy-A1b	Psy-D1a	Psy-B1a or b	Wx-B1a	Hap-4A-C	Hap-5D-C	H1g	GS-D1a	Hap-L	Hap-L	Hap-H
77	Shaannong 7859	ZM017231	Winter	Shaanxi	Modern cultivar	II	Yellow and Huai River valley winter wheat region	1980s	Rht-B1b	Rht-D1a	Vrn-A1	Vrn-B1	Vrn-D1	Ppd-D1a	PHS-	Sdr-B1a	Vp-1Ba,b	PHS-	Kauz type	Dreb-B1b	Lr14+	Lr34-	Lr68-	Yr15-	Fhb1-	1BL.1RS	Non 7OE	Ax1 or Ax2*	Glu-D1a	PiNA-D1a	Pinb-D1a	Pinb-B2a	Ppo-A1b	Ppo-D1b	Zds-A1a	Lcy-B1b	Pds-B1b	Pod-A1b	Psy-A1b	Psy-D1a	Psy-B1a or b	Wx-B1a	Hap-4A-C	Hap-5D-C	H1g	GS-D1a	Hap-L	Hap-H	Hap-H
78	Shite 14	ZM009097	Winter	Hebei	Modern cultivar	II	Yellow and Huai River valley winter wheat region	1950s	Rht-B1a	Rht-D1a	Vrn-A1	Vrn-B1	Vrn-D1	Ppd-D1a	PHS+	Sdr-B1a	Vp-1Ba,b	PHS+	Westonia type	Dreb-B1b	Lr14-	Lr34+	Lr68-	Yr15-	Fhb1-	1BL.1BL	Non 7OE	Ax1 or Ax2*	Glu-D1a	PiNA-D1a	Pinb-D1a	Pinb-B2a	Ppo-A1a	Ppo-D1b	Zds-A1a	Lcy-B1b	Pds-B1a	Pod-A1a	Psy-A1b	Psy-D1a	Psy-B1a or b	Wx-B1a	Hap-4A-C	Hap-5D-C	H1c	GS-D1a	Hap-L	Hap-H	Hap-H
79	Taishan 1	ZM009405	Winter	Shandong	Modern cultivar	II	Yellow and Huai River valley winter wheat region	1970s	Rht-B1a	Rht-D1a	Vrn-A1	Vrn-B1	Vrn-D1	Ppd-D1a	PHS-	Sdr-B1b	Vp-1Ba,b	PHS-	Kauz type	Dreb-B1b	Lr14-	Lr34-	Lr68-	Yr15-	Fhb1-	1BL.1BL	Non 7OE	Ax1 or Ax2*	Glu-D1a	PiNA-D1a	Pinb-D1a	Pinb-B2a	Ppo-A1b	Ppo-D1b	Zds-A1b	Lcy-B1a	Pds-B1a	Pod-A1b	Psy-A1b	Psy-D1a	Psy-B1a or b	Wx-B1a	Hap-4A-C	Hap-5D-C	H1g	GS-D1a	Hap-L	Hap-L	Hap-H
80	Xiaoyan 6	ZM017079	Winter	Shaanxi	Modern cultivar	II	Yellow and Huai River valley winter wheat region	1980s	Rht-B1b	Rht-D1a	Vrn-A1	Vrn-B1	Vrn-D1	Ppd-D1a	PHS+	Sdr-B1a	Vp-1Bc	PHS-	Kauz type	Dreb-B1a	Lr14+	Lr34-	Lr68-	Yr15-	Fhb1-	1BL.1BL	Non 7OE	Ax1 or Ax2*	Glu-D1b	PiNA-D1a	Pinb-D1a	Pinb-B2a	Ppo-A1a	Ppo-D1b	Zds-A1a	Lcy-B1b	Pds-B1b	Pod-A1b	Psy-A1b	Psy-D1a	Psy-B1a or b	Wx-B1a	Hap-4A-C	Hap-5D-C	H1g	GS-D1a	Hap-L	Hap-H	Hap-H
81	Xinong 6028	ZM009597	Winter	Shaanxi	Modern cultivar	II	Yellow and Huai River valley winter wheat region	1950s	Rht-B1a	Rht-D1a	Vrn-A1	Vrn-B1	Vrn-D1a	Ppd-D1a	PHS+	Sdr-B1a	Vp-1Ba,b	PHS-	Westonia type	Dreb-B1b	Lr14-	Lr34-	Lr68-	Yr15-	Fhb1-	1BL.1BL	Non 7OE	Null	Glu-D1a	PiNA-D1a	Pinb-D1a	Pinb-B2a	Ppo-A1a	Ppo-D1b	Zds-A1b	Lcy-B1b	Pds-B1a	Pod-A1a	Psy-A1b	Psy-D1a	Psy-B1a or b	Wx-B1a	Hap-4A-T	Hap-5D-C	H1c	GS-D1a	Hap-L	Hap-H	Hap-H
82	Yanzhan 4110	/	Weak spring	Henan	Modern cultivar	II	Yellow and Huai River valley winter wheat region	2000s	Rht-B1a	Rht-D1b	Vrn-A1	Vrn-B1	Vrn-D1a	Ppd-D1a	PHS+	Sdr-B1a	Vp-1Ba,b	PHS-	Kauz type	Dreb-B1a	Lr14+	Lr34-	Lr68-	Yr15-	Fhb1-	1BL.1BL	Non 7OE	Ax1 or Ax2*	Glu-D1a	PiNA-D1a	Pinb-D1a	Pinb-B2a	Ppo-A1b	Ppo-D1b	Zds-A1b	Lcy-B1b	Pds-B1a	Pod-A1a	Psy-A1b	Psy-D1a	Psy-B1a or b	Wx-B1a	Hap-4A-C	Hap-5D-C	H1c	GS-D1b	Hap-L	Hap-H	Hap-H
83	Youbao	ZM009411	Winter	Shandong	Modern cultivar	II	Yellow and Huai River valley winter wheat region	1960s	Rht-B1a	Rht-D1b	Vrn-A1	Vrn-B1	Vrn-D1	Ppd-D1a	PHS+	Sdr-B1b	Vp-1Bc	PHS+	Heterozygous	Dreb-B1b	Lr14-	Lr34-	Lr68-	Yr15-	Fhb1-	1BL.1BL	Non 7OE	Heterozygous	Glu-D1a	PiNA-D1a	Pinb-D1b	Pinb-B2a	Ppo-A1a	Ppo-D1b	Zds-A1b	Lcy-B1b	Pds-B1a	Heterozygous	Psy-A1b	Psy-D1a	Psy-B1a or b	Wx-B1a	Hap-4A-C	Hap-5D-C	H1g	GS-D1b	Hap-L	Hap-L	Hap-H
84	Yumai 34	/	Spring	Henan	Modern cultivar	II	Yellow and Huai River valley winter wheat region	1990s	Rht-B1a	Rht-D1b	Vrn-A1	Vrn-B1b	Vrn-D1	Ppd-D1a	PHS+	Sdr-B1a	Vp-1Bc	PHS-	Kauz type	Dreb-B1a	Lr14-	Lr34-	Lr68-	Yr15+	Fhb1-	1BL.1BL	Non 7OE	Null	Glu-D1b	PiNA-D1a	Pinb-D1b	Pinb-B2a	Ppo-A1b	Ppo-D1b	Zds-A1b	Lcy-B1a	NA	Pod-A1a	Psy-A1b	Psy-D1a	Psy-B1a or b	Wx-B1a	Hap-4A-T	Hap-5D-C	H1c	GS-D1a	Hap-H	Hap-H	Hap-H
85	Yumai 51	/	Weak winter	Henan	Modern cultivar	II	Yellow and Huai River valley winter wheat region	1990s	Rht-B1b	Rht-D1a	Vrn-A1	Vrn-B1	Vrn-D1	Ppd-D1a	PHS+	Sdr-B1b	Vp-1Ba,b	PHS-	Kauz type	Dreb-B1b	Lr14-	Lr34-	Lr68-	Yr15-	Fhb1-	1BL.1RS	Non 7OE	Null	Glu-D1a	PiNA-D1a	Pinb-D1b	Pinb-B2a	Ppo-A1b	Ppo-D1b	Zds-A1a	Lcy-B1b	Pds-B1a	Pod-A1b	Psy-A1b	Psy-D1a	Psy-B1a or b	Wx-B1b	Hap-4A-T	Hap-5D-C	H1g	GS-D1a	Hap-L	Hap-L	Hap-H
86	Zhengmai 366	/	Weak winter	Henan	Modern cultivar	II	Yellow and Huai River valley winter wheat region	2000s	Rht-B1a	Rht-D1b	Vrn-A1	Vrn-B1	Vrn-D1a	Ppd-D1a	PHS+	Sdr-B1b	Vp-1Bc	PHS+	Kauz type	Dreb-B1a	Lr14+	Lr34-	Lr68-	Yr15+	Fhb1-	1BL.1BL	Non 7OE	Null	Glu-D1b	PiNA-D1a	Pinb-D1b	Pinb-B2a	Ppo-A1a	Ppo-D1a	Zds-A1b	Lcy-B1a	Pds-B1a	Pod-A1b	Psy-A1b	Psy-D1a	Psy-B1a or b	Wx-B1b	Hap-4A-T	Hap-5D-C	H1c	GS-D1a	Hap-H	Hap-H	Hap-L
87	Zhengmai 9023	/	Weak spring	Henan	Modern cultivar	II	Yellow and Huai River valley winter wheat region	1990s	Rht-B1a	Rht-D1b	Vrn-A1	Vrn-B1b	Vrn-D1	Ppd-D1a	PHS+	Sdr-B1a	Vp-1Bc	PHS-	Kauz type	Dreb-B1a	Lr14+	Lr34-	Lr68-	Yr15-	Fhb1-	1BL.1BL	Non 7OE	Ax1 or Ax2*	Glu-D1a	PiNA-D1a	Pinb-D1b	Pinb-B2a	Ppo-A1b	Ppo-D1b	Zds-A1a	Lcy-B1a	Pds-B1a	Pod-A1a	Psy-A1b	Psy-D1a	Psy-B1a or b	Wx-B1a	Hap-4A-C	Hap-5D-C	H1g	GS-D1a	Hap-L	Hap-H	Hap-H
88	Zhoumai 18	/	Weak winter	Henan	Modern cultivar	II	Yellow and Huai River valley winter wheat region	2000s	Rht-B1a	Rht-D1b	Vrn-A1	Vrn-B1	Vrn-D1	Ppd-D1a	PHS+	Sdr-B1b	Vp-1Ba,b	PHS-	Kauz type	Dreb-B1b	Lr14+	Lr34-	Lr68-	Yr15-	Fhb1-	1BL.1RS	Non 7OE	Null	Glu-D1a	PiNA-D1a	Pinb-D1b	Pinb-B2a	Ppo-A1b	Ppo-D1b	Zds-A1b	Lcy-B1a	Pds-B1a	Pod-A1b	Psy-A1b	Psy-D1a	Psy-B1a or b	Wx-B1a	Hap-4A-T	Hap-5D-C	H1g	GS-D1b	Hap-L	Hap-L	Hap-H
89	Baipu	ZM007246	Weak winter	Jinhua, Zhejiang	Landrace	III	Low and middle Yangtze River valley winter wheat region	/	Rht-B1a	Rht-D1a	Vrn-A1	NA	Vrn-D1a	Ppd-D1a	PHS+	Sdr-B1a	Vp-1Ba,b	PHS-	Westonia type	Dreb-B1b	Lr14-	Lr34+	NA	Yr15-	Fhb1+	1BL.1BL	Non 7OE	Ax1 or Ax2*	Glu-D1a	PiNA-D1a	Pinb-D1a	Pinb-B2b	Ppo-A1a	Ppo-D1b	Zds-A1a	Lcy-B1b	Pds-B1a	Pod-A1a	Psy-A1b	Psy-D1a	Psy-B1a or b	Heterozygous	Hap-4A-C	Hap-5D-C	H1c	GS-D1a	Hap-L	Hap-L	Hap-H
90	Chanbuzhi	ZM006465	Weak winter	Xiuning, Anhui	Landrace	III	Low and middle Yangtze River valley winter wheat region	/	Rht-B1a	Rht-D1a	Vrn-A1	NA	Vrn-D1a	Ppd-D1a	PHS+	NA	NA	PHS+	Westonia type	NA	Lr14-	Heterozygous	NA	Yr15+	Fhb1+	1BL.1BL	NA	Ax1 or Ax2*	Glu-D1a	PiNA-D1a	Pinb-D1a	Pinb-B2b	Ppo-A1a	Ppo-D1b	Zds-A1a	NA	Pds-B1b	Pod-A1a	NA	NA	Heterozygous	Wx-B1a	Hap-4A-C	Hap-5D-C	H1c	GS-D1a	Hap-L	Hap-L	Hap-H
91	Chejianzi	ZM006027	Weak winter	Taizhou, Jiangsu	Landrace	III	Low and middle Yangtze River valley winter wheat region	/	Rht-B1a	Rht-D1a	Vrn-A1	Vrn-B1	Vrn-D1a	Ppd-D1a	PHS+	Sdr-B1a	Vp-1Ba,b	PHS+	Kauz type	Dreb-B1b	Lr14-	Lr34+	Lr68-	Yr15-	Fhb1+	1BL.1BL	Non 7OE	Ax1 or Ax2*	Glu-D1a	PiNA-D1a	Pinb-D1a	Pinb-B2b	Ppo-A1a	Ppo-D1b	Zds-A1b	Lcy-B1b	Pds-B1a	Pod-A1a	Psy-A1b	Psy-D1a	Psy-B1a or b	Wx-B1a	Hap-4A-C	Hap-5D-C	H1g	GS-D1a	Hap-H	Hap-L	Hap-H
92	Chongyanghongmai 1	ZM011446	Weak winter	Chongyang, Hubei	Landrace	III	Low and middle Yangtze River valley winter wheat region	/	Rht-B1a	Rht-D1a	Vrn-A1	Vrn-B1	Vrn-D1a	Ppd-D1a	PHS+	Sdr-B1a	Vp-1Ba,b	PHS-	Westonia type	Dreb-B1b	Lr14-	Lr34+	Heterozygous	Yr15-	Fhb1-	1BL.1BL	Non 7OE	Ax1 or Ax2*	Glu-D1a	PiNA-D1a	Pinb-D1a	Pinb-B2b	Ppo-A1a	Ppo-D1b	Zds-A1b	Lcy-B1b	Pds-B1a	Pod-A1a	Psy-A1b	Psy-D1a	Psy-B1a or b	Wx-B1a	Hap-4A-C	Hap-5D-C	H1g	GS-D1a	Hap-L	Hap-L	Hap-H
93	Dahuangpi	ZM006499	Weak winter	Guichi, Anhui	Landrace	III	Low and middle Yangtze River valley winter wheat region	/	Rht-B1a	Rht-D1a	Vrn-A1	Vrn-B1	Vrn-D1	Ppd-D1a	PHS+	Sdr-B1b	Vp-1Ba,b	PHS-	Westonia type	Dreb-B1b	Lr14-	Lr34-	Lr68-	Yr15-	Fhb1-	1BL.1BL	Non 7OE	Null	Glu-D1b	PiNA-D1a	Pinb-D1a	Pinb-B2a	Ppo-A1b	Ppo-D1b	Zds-A1b	Lcy-B1b	Pds-B1a	Pod-A1a	Psy-A1b	Psy-D1a	Psy-B1a or b	Wx-B1a	Hap-4A-C	Hap-5D-C	H1g	GS-D1a	Hap-L	Hap-L	Hap-H
94	Heshangmai	ZM007486	Spring	Liling, Hunan	Landrace	III	Low and middle Yangtze River valley winter wheat region	/	Rht-B1a	Rht-D1a	Vrn-A1	Vrn-B1	Vrn-D1a	Ppd-D1b	PHS+	Sdr-B1a	Vp-1Ba,b	PHS-	Westonia type	Dreb-B1b	Lr14-	Lr34+	Lr68-	Yr15-	Fhb1-	1BL.1BL	Non 7OE	Ax1 or Ax2*	Glu-D1a	PiNA-D1a	Pinb-D1a	Pinb-B2a	Ppo-A1a	Ppo-D1b	Zds-A1a	Lcy-B1b	Pds-B1a	Pod-A1a	Psy-A1b	Psy-D1a	Psy-B1a or b	Wx-B1a	Hap-4A-C	Hap-5D-C	H1g	GS-D1a	Hap-H	Hap-H	Hap-H
95	Honghuazao	ZM011345	Weak winter	Jianli, Hubei	Landrace	III	Low and middle Yangtze River valley winter wheat region	/	Rht-B1a	Rht-D1a	Vrn-A1	Vrn-B1b	Vrn-D1	Ppd-D1b	PHS+	Sdr-B1a	Vp-1Ba,b	PHS-	Westonia type	Dreb-B1b	Lr14-	Lr34+	Lr68-	Yr15-	Fhb1+	1BL.1BL	Non 7OE	Ax1 or Ax2*	Glu-D1a	PiNA-D1a	Pinb-D1a	Pinb-B2a	Ppo-A1b	Ppo-D1b	Zds-A1a	Lcy-B1b	Pds-B1a	Pod-A1a	Psy-A1b	Psy-D1a	Psy-B1a or b	Wx-B1a	Hap-4A-C	Hap-5D-C	H1g	GS-D1a	Hap-L	Hap-L	Hap-H
96	Huangshuibai	ZM010980	Weak winter	Anji, Zhejiang	Landrace	III	Low and middle Yangtze River valley winter wheat region	/	Rht-B1a	Rht-D1a	Vrn-A1	Vrn-B1	Vrn-D1a	Ppd-D1a	PHS+	Sdr-B1a	Vp-1Ba,b	PHS-	Westonia type	Dreb-B1b	Lr14-	Lr34+	Lr68-	Yr15-	Fhb1+	1BL.1BL	Non 7OE	Ax1 or Ax2*	Glu-D1a	PiNA-D1a	Pinb-D1a	Pinb-B2b	Ppo-A1a	Ppo-D1b	Zds-A1a	Lcy-B1b	Pds-B1a	Pod-A1a	Psy-A1b	Psy-D1a	Psy-B1a or b	Wx-B1a	Hap-4A-C	Hap-5D-C	H1c	GS-D1a	Hap-H	Hap-L	Hap-H
97	Jiangdongmen	ZM005871	Weak winter	Nanjing, Jiangsu	Landrace	III	Low and middle Yangtze River valley winter wheat region	/	Rht-B1a	Rht-D1a	Vrn-A1	Vrn-B1	Vrn-D1a	Ppd-D1a	PHS+	Sdr-B1a	Vp-1Ba,b	PHS-	Westonia type	Dreb-B1b	Lr14-	Lr34-	Lr68-	Yr15-	Fhb1-	1BL.1BL	Non 7OE	Ax1 or Ax2*	Glu-D1a	PiNA-D1a	Pinb-D1a	Pinb-B2a	Ppo-A1b	Ppo-D1b	Zds-A1b	Lcy-B1b	Pds-B1a	Pod-A1a	Psy-A1b	Psy-D1a	Psy-B1a or b	Wx-B1a	Hap-4A-C	Hap-5D-C	H1g	GS-D1a	Hap-H	Hap-L	Hap-H
98	Jiangxizao	ZM003464	Spring	Shangcheng, Henan	Landrace	III	Low and middle Yangtze River valley winter wheat region	/	Rht-B1a	Rht-D1a	Vrn-A1	Vrn-B1	Vrn-D1	Ppd-D1a	PHS+	Sdr-B1a	Vp-1Ba,b	PHS+	Westonia type	Dreb-B1b	Lr14-	Lr34+	Lr68-	Yr15-	Fhb1-	1BL.1BL	Non 7OE	Ax1 or Ax2*	Glu-D1a	PiNA-D1a	Pinb-D1a	Pinb-B2a	Ppo-A1a	Ppo-D1b	Zds-A1a	Lcy-B1b	Pds-B1a	Pod-A1a	Psy-A1b	Psy-D1a	Psy-B1a or b	Wx-B1a	Hap-4A-C	Hap-5D-C	H1g	GS-D1a	Hap-H	Hap-L	Hap-H
99	Lanxizaoxiaomai	ZM007052	Weak winter	Pujiang, Zhejiang	Landrace	III	Low and middle Yangtze River valley winter wheat region	/	Rht-B1a	Rht-D1a	Vrn-A1	Vrn-B1b	Vrn-D1a	Ppd-D1a	PHS+	Sdr-B1a	Vp-1Ba,b	PHS-	Westonia type	Dreb-B1b	Lr14-	Lr34+	Lr68-	Yr15-	Fhb1-	1BL.1BL	Non 7OE	Ax1 or Ax2*	Glu-D1a	NA	Pinb-D1a	Pinb-B2b	Ppo-A1a	Ppo-D1b	Zds-A1b	Lcy-B1b	Pds-B1a	Pod-A1a	Psy-A1b	Psy-D1a	Psy-B1a or b	Wx-B1a	Hap-4A-C	Hap-5D-C	H1g	GS-D1a	Hap-H	Hap-H	Hap-H
100	Liuzhutou	ZM005540	Winter	Taicang, Jiangsu	Landrace	III	Low and middle Yangtze River valley winter wheat region	/	Rht-B1a	Rht-D1a	Vrn-A1	Vrn-B1	Vrn-D1a	Ppd-D1a	PHS+	Sdr-B1a	Vp-1Ba,b	PHS-	Westonia type	Dreb-B1b	Lr14+	Lr34+	Lr68-	Yr15-	Fhb1-	1BL.1BL	Non 7OE	Ax1 or Ax2*	Glu-D1a	PiNA-D1a	Pinb-D1a	Pinb-B2b	Ppo-A1a	Ppo-D1b	Zds-A1a	Lcy-B1b	Pds-B1a	Pod-A1a	Psy-A1b	Psy-D1a	Psy-B1a or b	Wx-B1a	Hap-4A-C	Hap-5D-C	H1c	GS-D1a	Hap-H	Hap-L	Hap-H
101	Mangxiaomai	ZM006015	Weak winter	Jingjiang, Jiangsu	Landrace	III	Low and middle Yangtze River valley winter wheat region	/	Rht-B1a	Rht-D1a	Vrn-A1	Vrn-B1b	Vrn-D1a	Ppd-D1b	PHS+	Sdr-B1a	Vp-1Bc	PHS-	Westonia type	Dreb-B1b	Lr14-	Lr34+	Lr68-	Yr15-	Fhb1-	1BL.1BL	7OE	Ax1 or Ax2*	Glu-D1a	PiNA-D1a	Pinb-D1a	Pinb-B2a	Ppo-A1a	Ppo-D1b	Zds-A1a	Lcy-B1b	Pds-B1a	Pod-A1a	Psy-A1b	Psy-D1a	Psy-B1a or b	Wx-B1a	Hap-4A-C	Hap-5D-C	H1g	GS-D1a	Hap-H	Hap-H	Hap-H
102	Nuomai	ZM007438	Spring	Hengyang, Hunan	Landrace	III	Low and middle Yangtze River valley winter wheat region	/	Rht-B1a	Rht-D1a	Vrn-A1	Vrn-B1	Vrn-D1a	Ppd-D1a	PHS+	Sdr-B1a	Vp-1Ba,b	PHS+	Westonia type	Dreb-B1a	Lr14-	Lr34+	Lr68-	Yr15-	Fhb1+	1BL.1BL	Non 7OE	Ax1 or Ax2*	Glu-D1a	PiNA-D1a	Pinb-D1a	Pinb-B2a	Ppo-A1b	Ppo-D1b	Zds-A1a	Lcy-B1b	Pds-B1a	Pod-A1a	Psy-A1b	Psy-D1a	Psy-B1a or b	Wx-B1a	Hap-4A-C	Hap-5D-C	H1g	GS-D1a	Hap-L	Hap-H	Hap-H
103	Sankecun	ZM011213	Winter	Xiangyang, Hubei	Landrace	III	Low and middle Yangtze River valley winter wheat region	/	Rht-B1a	Rht-D1a	Vrn-A1	Vrn-B1	Vrn-D1	Ppd-D1b	PHS+	Sdr-B1b	Vp-1Ba,b	PHS+	Westonia type	Dreb-B1a	Lr14+	Lr34-	Lr68-	Yr15-	Fhb1-	1BL.1BL	Non 7OE	Ax1 or Ax2*	Glu-D1a	PiNA-D1a	Pinb-D1a	Pinb-B2a	Ppo-A1b	Ppo-D1b	Zds-A1a	Lcy-B1b	Pds-B1a	Pod-A1a	Psy-A1b	Psy-D1a	Psy-B1a or b	Wx-B1a	Hap-4A-T	Hap-5D-C	H1g	GS-D1b	Hap-L	Hap-L	Hap-H
104	Shuilizhan	ZM007343	Weak winter	Ruichang, Jiangxi	Landrace	III	Low and middle Yangtze River valley winter wheat region	/	Rht-B1a	Rht-D1a	Vrn-A1	Vrn-B1	Vrn-D1a	Ppd-D1a	PHS+	Sdr-B1a	Vp-1Bc	PHS-	Westonia type	Dreb-B1b	Lr14-	Lr34+	Lr68-	Yr15-	Fhb1-	1BL.1BL	7OE	Ax1 or Ax2*	Glu-D1a	PiNA-D1a	Pinb-D1a	Pinb-B2b	Ppo-A1a	Ppo-D1b	Zds-A1a	Lcy-B1b	Pds-B1a	Pod-A1a	Psy-A1b	Psy-D1a	Psy-B1a or b	Wx-B1a	Hap-4A-C	Hap-5D-C	H1c	GS-D1a	Hap-L	Hap-H	Hap-H
105	Wangshuibai	ZM005740	Weak winter	Liyang, Jiangsu	Landrace	III	Low and middle Yangtze River valley winter wheat region	/	Rht-B1a	Rht-D1a	Vrn-A1	Vrn-B1	Vrn-D1a	Ppd-D1a	PHS+	Sdr-B1a	Vp-1Bc	PHS-	Westonia type	Dreb-B1b	Lr14-	Lr34+	Lr68-	Yr15-	Fhb1+	1BL.1BL	Non 7OE	Ax1 or Ax2*	Glu-D1a	PiNA-D1a	Pinb-D1a	Pinb-B2b	Ppo-A1a	Ppo-D1b	Zds-A1b	Lcy-B1b	Pds-B1a	Pod-A1a	Psy-A1b	Psy-D1a	Psy-B1a or b	Wx-B1a	Hap-4A-C	Hap-5D-C	H1c	GS-D1a	Hap-L	Hap-L	Hap-H
106	Wuyuanmai	ZM011087	Spring	Wuyuan, Jiangxi	Landrace	III	Low and middle Yangtze River valley winter wheat region	/	Rht-B1a	Rht-D1a	Vrn-A1	Vrn-B1	Vrn-D1a	Ppd-D1a	PHS+	Sdr-B1a	Vp-1Ba,b	PHS-	Westonia type	Dreb-B1b	Lr14-	Lr34+	Lr68-	Yr15-	Fhb1-	1BL.1BL	Non 7OE	Ax1 or Ax2*	Glu-D1a	PiNA-D1a	Pinb-D1a	Pinb-B2a	Ppo-A1a	Ppo-D1b	Zds-A1b	Lcy-B1b	Pds-B1a	Pod-A1a	Psy-A1b	Psy-D1a	Psy-B1a or b	Wx-B1a	Hap-4A-C	Hap-5D-C	H1g	GS-D1a	Hap-H	Hap-L	Hap-H
107	Xianmai	ZM003498	Weak winter	Xinyang, Henan	Landrace	III	Low and middle Yangtze River valley winter wheat region	/	Rht-B1a	Rht-D1a	Vrn-A1	Vrn-B1	Vrn-D1a	Ppd-D1a	PHS+	Sdr-B1a	Vp-1Ba,b	PHS+	Westonia type	Dreb-B1b	Lr14-	Lr34+	Lr68-	Yr15-	Fhb1-	1BL.1BL	7OE	Ax1 or Ax2*	Glu-D1a	PiNA-D1a	Pinb-D1a	Pinb-B2a	Ppo-A1a	Ppo-D1b	Zds-A1a	Lcy-B1b	Pds-B1a	Pod-A1a	Psy-A1b	Psy-D1a	Psy-B1a or b	Wx-B1a	Hap-4A-C	Hap-5D-C	H1c	GS-D1a	Hap-H	Hap-H	Hap-H
108	Zaowutian	ZM005992	Weak winter	Rudong, Jiangsu	Landrace	III	Low and middle Yangtze River valley winter wheat region	/	Rht-B1a	Rht-D1a	Vrn-A1	NA	Vrn-D1a	Ppd-D1a	PHS+	Sdr-B1a	Vp-1Bc	PHS-	Westonia type	Dreb-B1b	Lr14-	Lr34+	Lr68-	Yr15-	Fhb1+	1BL.1BL	7OE	Ax1 or Ax2*	Glu-D1a	PiNA-D1a	Pinb-D1a	Pinb-B2b	Ppo-A1a	Ppo-D1b	Zds-A1a	Lcy-B1b	Pds-B1a	Pod-A1a	Psy-A1b	Psy-D1a	Psy-B1a or b	Wx-B1a	Hap-4A-C	Hap-5D-C	H1g	GS-D1a	Hap-H	Hap-H	Hap-H
109	Zaoxiaomai	ZM007209	Weak winter	Shengxian, Zhejiang	Landrace	III	Low and middle Yangtze River valley winter wheat region	/	Rht-B1a	Rht-D1a	Vrn-A1	Vrn-B1	Vrn-D1a	Heterozygous	PHS+	Sdr-B1a	Heterozygous	PHS-	Westonia type	Dreb-B1b	Lr14-	Heterozygous	Heterozygous	Yr15+	Fhb1-	1BL.1BL	7OE	Ax1 or Ax2*	Glu-D1a	PiNA-D1a	Pinb-D1a	Pinb-B2a	Ppo-A1b	Ppo-D1b	Zds-A1a	Lcy-B1b	Pds-B1a	Pod-A1a	Psy-A1b	Psy-D1a	Psy-B1a or b	Wx-B1a	Hap-4A-C	Hap-5D-C	H1g	GS-D1a	Heterozygous	Heterozygous	Hap-H
110	Zhumaoyuanzitou	ZM006579	Weak winter	Hangzhou, Zhejiang	Landrace	III	Low and middle Yangtze River valley winter wheat region	/	Rht-B1a	Rht-D1a	Vrn-A1	Vrn-B1	Vrn-D1	Ppd-D1a	PHS+	Sdr-B1a	Vp-1Bc	PHS-	Westonia type	Dreb-B1b	Lr14-	Lr34+	Lr68-	Yr15-	Fhb1+	1BL.1BL	Non 7OE	Ax1 or Ax2*	Glu-D1a	PiNA-D1a	Pinb-D1a	Pinb-B2b	Ppo-A1a	Ppo-D1b	Zds-A1a	Lcy-B1b	Pds-B1a	Pod-A1a	Psy-A1b	Psy-D1a	Psy-B1a or b	Wx-B1a	Hap-4A-C	Hap-5D-C	H1c	GS-D1a	Hap-H	Hap-L	Hap-H
111	Een 1	ZM016328	Weak winter	Hubei	Modern cultivar	III	Low and middle Yangtze River valley winter wheat region	1980s	Rht-B1a	Rht-D1a	Vrn-A1	Vrn-B1b	Vrn-D1a	Ppd-D1a	PHS+	Sdr-B1b	Vp-1Bc	PHS-	Kauz type	Dreb-B1b	Lr14-	Lr34-	Lr68+	Yr15+	Fhb1-	1BL.1RS	Non 7OE	Ax1 or Ax2*	Glu-D1a	PiNA-D1a	Pinb-D1a	Pinb-B2a	Ppo-A1a	Ppo-D1a	Zds-A1b	Lcy-B1a	Pds-B1a	Pod-A1b	Psy-A1b	Psy-D1a	Psy-B1c	Wx-B1a	Hap-4A-C	Hap-5D-C	H1g	GS-D1b	Hap-L	Hap-H	Hap-H
112	Emai 6	ZM010314	Weak winter	Hubei	Modern cultivar	III	Low and middle Yangtze River valley winter wheat region	1960s	Rht-B1a	Rht-D1a	Vrn-A1	Vrn-B1	Vrn-D1	Ppd-D1a	PHS+	Sdr-B1a	Vp-1Bc	PHS-	Westonia type	Dreb-B1a	Heterozygous	Lr34-	Lr68-	Yr15-	Fhb1-	1BL.1BL	Non 7OE	Ax1 or Ax2*	Glu-D1a	PiNA-D1a	Pinb-D1a	Pinb-B2a	Ppo-A1a	Ppo-D1b	Zds-A1a	Lcy-B1a	Pds-B1a	Pod-A1a	Psy-A1b	Psy-D1a	Psy-B1a or b	Wx-B1a	Hap-4A-C	Hap-5D-C	H1g	GS-D1b	Hap-L	Hap-H	Hap-H
113	Enmai 4	ZM016244	Weak winter	Hubei	Modern cultivar	III	Low and middle Yangtze River valley winter wheat region	1980s	Rht-B1a	Rht-D1a	Vrn-A1	Vrn-B1b	Vrn-D1	Ppd-D1a	PHS+	Sdr-B1a	Vp-1Bc	PHS-	Westonia type	Dreb-B1a	Lr14-	Lr34-	Lr68-	Yr15-	Fhb1-	1BL.1BL	7OE	Ax1 or Ax2*	Glu-D1a	PiNA-D1a	Pinb-D1a	Pinb-B2a	Ppo-A1b	Ppo-D1b	Zds-A1b	Lcy-B1b	Pds-B1b	Pod-A1a	Psy-A1b	Psy-D1a	Psy-B1a or b	Wx-B1a	Hap-4A-C	Hap-5D-C	H1g	GS-D1b	Hap-L	Hap-H	Hap-H
114	Huadong 6	ZM010184	Weak winter	Jiangsu	Modern cultivar	III	Low and middle Yangtze River valley winter wheat region	1950s	Rht-B1a	Rht-D1a	Vrn-A1	NA	Vrn-D1	Heterozygous	PHS+	Sdr-B1b	Vp-1Ba,b	PHS+	Westonia type	Dreb-B1b	Lr14-	Heterozygous	Lr68-	Yr15-	Fhb1-	1BL.1BL	Non 7OE	Heterozygous	Glu-D1b	PiNA-D1a	Pinb-D1a	Pinb-B2a	Ppo-A1b	Ppo-D1b	Heterozygous	Lcy-B1b	Pds-B1a	Pod-A1a	Psy-A1b	NA	Psy-B1a or b	Wx-B1a	Hap-4A-C	Hap-5D-C	H1g	GS-D1a	Hap-L	Hap-L	Hap-H
115	Huaimai 16	ZM026765	Weak spring	Jiangsu	Modern cultivar	III	Low and middle Yangtze River valley winter wheat region	1990s	Rht-B1b	Rht-D1a	Vrn-A1	Vrn-B1	Vrn-D1	Ppd-D1a	PHS+	Sdr-B1b	Vp-1Bc	PHS+	Kauz type	Dreb-B1b	Lr14-	Lr34-	Lr68-	Yr15-	Fhb1-	1BL.1BL	Non 7OE	Ax1 or Ax2*	Glu-D1a	PiNA-D1a	Pinb-D1a	Pinb-B2b	Ppo-A1a	Ppo-D1b	Zds-A1b	Lcy-B1b	Pds-B1a	Pod-A1b	Psy-A1b	Psy-D1a	Psy-B1a or b	Wx-B1a	Hap-4A-C	Hap-5D-C	H1g	GS-D1b	Hap-H	Hap-H	Hap-H
116	Huaimai 18	/	Weak winter	Jiangsu	Modern cultivar	III	Low and middle Yangtze River valley winter wheat region	1990s	Rht-B1a	Rht-D1b	Vrn-A1	Vrn-B1	Vrn-D1a	Ppd-D1a	PHS+	Sdr-B1b	Vp-1Bc	Heterozygous	Westonia type	Dreb-B1a	Heterozygous	Lr34-	Lr68+	Yr15-	Fhb1-	1BL.1RS	Non 7OE	Null	Glu-D1b	PiNA-D1a	Pinb-D1a	Pinb-B2a	Ppo-A1a	Ppo-D1b	Zds-A1b	Lcy-B1b	Pds-B1b	Pod-A1a	Psy-A1b	Psy-D1a	Psy-B1c	Wx-B1a	Hap-4A-C	Hap-5D-C	H1g	GS-D1a	Hap-L	Hap-L	Hap-H
117	Huaimai 20	/	Weak winter	Jiangsu	Modern cultivar	III	Low and middle Yangtze River valley winter wheat region	2000s	Rht-B1a	Rht-D1b	Vrn-A1	Vrn-B1b	Vrn-D1a	Ppd-D1a	PHS+	Sdr-B1b	Vp-1Bc	PHS+	Westonia type	Dreb-B1a	Lr14-	Lr34-	Lr68+	Yr15-	Fhb1-	1BL.1RS	Non 7OE	Null	Glu-D1a	PiNA-D1a	Pinb-D1b	Pinb-B2b	Ppo-A1a	Ppo-D1b	Zds-A1b	Lcy-B1b	Pds-B1a	Pod-A1a	Psy-A1b	Psy-D1a	Psy-B1c	Wx-B1a	Hap-4A-C	Hap-5D-C	H1g	GS-D1a	Hap-L	Hap-L	Hap-H
118	Huaimai 21	/	Weak spring	Jiangsu	Modern cultivar	III	Low and middle Yangtze River valley winter wheat region	2000s	Heterozygous	NA	Vrn-A1	Vrn-B1	Vrn-D1	Ppd-D1a	PHS-	Sdr-B1a	Vp-1Bc	PHS-	Westonia type	Dreb-B1a	Lr14+	Heterozygous	Lr68-	Yr15-	Fhb1-	1BL.1RS	Non 7OE	Null	Glu-D1a	PiNA-D1a	Pinb-D1b	Pinb-B2a	Ppo-A1a	Ppo-D1b	Zds-A1a	Lcy-B1a	Pds-B1a	NA	Psy-A1b	Psy-D1a	Psy-B1a or b	Wx-B1a	Hap-4A-C	Hap-5D-G	H1g	GS-D1a	Hap-L	Hap-H	Hap-H
119	Huaimai 25	/	Weak winter	Jiangsu	Modern cultivar	III	Low and middle Yangtze River valley winter wheat region	2000s	Rht-B1a	Rht-D1b	Vrn-A1	Vrn-B1b	Vrn-D1	Ppd-D1a	Heterozygous	Sdr-B1b	Heterozygous	PHS+	Westonia type	Dreb-B1b	Lr14+	Lr34-	Lr68+	Yr15-	Fhb1+	1BL.1RS	Non 7OE	NA	Glu-D1b	PiNA-D1b	Pinb-D1a	Pinb-B2a	NA	Ppo-D1b	Zds-A1b	Lcy-B1b	Heterozygous	Pod-A1a	Psy-A1b	Psy-D1a	Psy-B1c	Wx-B1a	Hap-4A-C	Hap-5D-C	H1g	GS-D1a	Heterozygous	Hap-L	Hap-H
120	Huaimai 29	/	Weak winter	Jiangsu	Modern cultivar	III	Low and middle Yangtze River valley winter wheat region	2000s	Rht-B1a	Rht-D1b	Vrn-A1	Vrn-B1	Vrn-D1a	Ppd-D1a	PHS+	Sdr-B1b	Vp-1Bc	PHS+	Westonia type	Dreb-B1a	Lr14+	Lr34-	Lr68+	Yr15+	Fhb1-	1BL.1RS	Non 7OE	Null	Glu-D1a	PiNA-D1a	Pinb-D1b	Pinb-B2b	Ppo-A1a	Ppo-D1b	Zds-A1b	Lcy-B1b	Pds-B1a	Pod-A1a	Psy-A1b	Psy-D1a	Psy-B1c	Wx-B1a	Hap-4A-C	Hap-5D-C	H1g	GS-D1a	Hap-L	Hap-L	Hap-H
121	Huaimai 30	/	Weak spring	Jiangsu	Modern cultivar	III	Low and middle Yangtze River valley winter wheat region	2000s	Rht-B1a	Rht-D1b	Vrn-A1	Vrn-B1b	Vrn-D1	Ppd-D1a	PHS+	Sdr-B1a	Vp-1Bc	PHS-	Kauz type	Dreb-B1a	Lr14+	Lr34-	Lr68-	Yr15+	Fhb1-	1BL.1BL	Non 7OE	Ax1 or Ax2*	Glu-D1b	PiNA-D1a	Pinb-D1b	Pinb-B2a	Ppo-A1b	Ppo-D1b	Zds-A1a	Lcy-B1a	Pds-B1a	Pod-A1a	Psy-A1b	Psy-D1a	Psy-B1a or b	Wx-B1a	Hap-4A-C	Heterozygous	H1g	GS-D1a	Hap-L	Hap-H	Hap-H
122	Liying 5	ZM015113	Spring	Jiangsu	Modern cultivar	III	Low and middle Yangtze River valley winter wheat region	1950s	Rht-B1a	Rht-D1a	Vrn-A1	Vrn-B1	Vrn-D1	Ppd-D1a	PHS-	Sdr-B1a	Vp-1Bc	PHS-	Westonia type	Dreb-B1b	Lr14-	Lr34+	Lr68-	Yr15-	Fhb1+	1BL.1BL	Non 7OE	Null	Glu-D1a	PiNA-D1a	Pinb-D1a	Pinb-B2b	Ppo-A1b	Ppo-D1b	Zds-A1a	Lcy-B1b	Pds-B1a	Pod-A1b	Psy-A1b	Psy-D1a	Psy-B1a or b	Wx-B1a	Hap-4A-C	Hap-5D-C	H1c	GS-D1a	Hap-H	Hap-H	Hap-H
123	Ningmai 16	ZM026786	Spring	Jiangsu	Modern cultivar	III	Low and middle Yangtze River valley winter wheat region	2000s	Rht-B1b	Rht-D1a	Vrn-A1	Vrn-B1	Vrn-D1	Ppd-D1a	PHS+	Sdr-B1b	Vp-1Ba,b	PHS-	Westonia type	Dreb-B1b	Lr14-	Lr34-	Lr68-	Yr15-	Fhb1-	1BL.1BL	Non 7OE	Null	Glu-D1b	PiNA-D1a	Pinb-D1a	Heterozygous	Ppo-A1a	Ppo-D1b	Zds-A1b	Lcy-B1b	Pds-B1a	Pod-A1a	Psy-A1b	Psy-D1a	Psy-B1a or b	Wx-B1a	Hap-4A-C	Hap-5D-C	H1g	GS-D1a	Hap-H	Hap-H	Hap-H
124	Sumai 3	ZM010242	Spring	Jiangsu	Modern cultivar	III	Low and middle Yangtze River valley winter wheat region	1970s	Rht-B1a	Rht-D1a	Vrn-A1	Vrn-B1	Vrn-D1	Ppd-D1a	PHS+	Sdr-B1a	Vp-1Bc	PHS-	Westonia type	Dreb-B1b	Lr14-	Lr34+	Lr68-	Yr15-	Fhb1+	1BL.1BL	Non 7OE	Ax1 or Ax2*	Glu-D1a	PiNA-D1a	Pinb-D1a	Pinb-B2a	Ppo-A1a	Ppo-D1b	Zds-A1b	Lcy-B1b	Pds-B1b	Pod-A1a	Psy-A1b	Psy-D1a	Psy-B1a or b	Wx-B1a	Hap-4A-C	Hap-5D-C	H1g	GS-D1a	Hap-L	Hap-H	Hap-H
125	Wanmai 38	/	Weak winter	Anhui	Modern cultivar	III	Low and middle Yangtze River valley winter wheat region	1990s	Rht-B1a	Heterozygous	Vrn-A1	Vrn-B1	Vrn-D1	Ppd-D1a	PHS-	Sdr-B1b	Vp-1Bc	PHS-	Westonia type	Dreb-B1a	Lr14-	Lr34-	Heterozygous	Yr15-	Fhb1-	1BL.1BL	Non 7OE	Null	Glu-D1a	PiNA-D1a	Pinb-D1b	Pinb-B2b	Ppo-A1a	Ppo-D1b	Zds-A1b	Lcy-B1b	Pds-B1b	Pod-A1b	Psy-A1b	Psy-D1a	Psy-B1a or b	Wx-B1a	Hap-4A-C	Hap-5D-C	H1g	GS-D1a	Heterozygous	Hap-L	Hap-H
126	Wanmai 50	/	Weak winter	Anhui	Modern cultivar	III	Low and middle Yangtze River valley winter wheat region	2000s	Rht-B1a	Rht-D1b	Vrn-A1	Vrn-B1b	Vrn-D1	Ppd-D1a	PHS+	Sdr-B1b	Vp-1Bc	PHS+	Westonia type	Dreb-B1a	Lr14+	Lr34-	Lr68-	Yr15-	Fhb1-	1BL.1BL	Non 7OE	Ax1 or Ax2*	Glu-D1a	PiNA-D1a	Pinb-D1a	Pinb-B2a	Ppo-A1a	Ppo-D1a	Zds-A1b	Lcy-B1b	Pds-B1a	Pod-A1b	Psy-A1b	Psy-D1a	Psy-B1a or b	Wx-B1a	Hap-4A-T	Hap-5D-C	H1g	GS-D1b	Hap-L	Hap-H	Hap-H
127	Wanmai 52	/	Weak winter	Anhui	Modern cultivar	III	Low and middle Yangtze River valley winter wheat region	2000s	Rht-B1a	Rht-D1b	Vrn-A1	Vrn-B1	Vrn-D1	Ppd-D1a	PHS+	Sdr-B1b	Vp-1Bc	PHS+	Westonia type	Dreb-B1a	Lr14+	Lr34-	Lr68-	Yr15-	Fhb1-	1BL.1BL	Non 7OE	Ax1 or Ax2*	Glu-D1a	PiNA-D1a	Pinb-D1a	Pinb-B2a	Ppo-A1a	Ppo-D1a	Zds-A1a	Lcy-B1b	Pds-B1a	Pod-A1b	Psy-A1b	Psy-D1a	Psy-B1a or b	Wx-B1a	Hap-4A-T	Hap-5D-C	H1g	GS-D1b	Hap-L	Hap-H	Hap-H
128	Xumai 29	/	Weak winter	Jiangsu	Modern cultivar	III	Low and middle Yangtze River valley winter wheat region	2000s	Rht-B1a	Rht-D1b	Vrn-A1	Vrn-B1b	Vrn-D1	Ppd-D1a	PHS+	Sdr-B1b	Vp-1Bc	PHS-	Westonia type	Dreb-B1a	Lr14-	Lr34-	Lr68-	Yr15-	Fhb1-	1BL.1BL	Non 7OE	Ax1 or Ax2*	Glu-D1a	PiNA-D1a	Pinb-D1b	Pinb-B2a	Ppo-A1a	Ppo-D1b	Zds-A1b	Lcy-B1a	Pds-B1a	Pod-A1a	Psy-A1b	Psy-D1a	Psy-B1a or b	Wx-B1a	Hap-4A-T	Hap-5D-C	H1c	GS-D1a	Hap-L	Hap-H	Hap-H
129	Yangmai 15	/	Spring	Jiangsu	Modern cultivar	III	Low and middle Yangtze River valley winter wheat region	2000s	Rht-B1b	Rht-D1a	Vrn-A1	Vrn-B1b	Vrn-D1a	Ppd-D1a	PHS+	Sdr-B1b	Vp-1Bc	PHS-	Westonia type	Dreb-B1a	Lr14-	Lr34-	Lr68-	Yr15-	Fhb1-	1BL.1BL	Non 7OE	Null	Glu-D1a	PiNA-D1a	Pinb-D1a	Pinb-B2a	Ppo-A1b	Ppo-D1b	Zds-A1b	Lcy-B1b	Pds-B1b	Pod-A1b	Psy-A1b	Psy-D1a	Psy-B1a or b	Wx-B1a	Hap-4A-C	Hap-5D-C	H1g	GS-D1a	Hap-L	Hap-L	Hap-H
130	Yangmai 158	/	Spring	Jiangsu	Modern cultivar	III	Low and middle Yangtze River valley winter wheat region	1990s	Rht-B1b	Rht-D1a	Vrn-A1	Vrn-B1b	Vrn-D1a	Ppd-D1a	PHS+	Sdr-B1a	Vp-1Bc	PHS-	Westonia type	Dreb-B1a	Lr14-	Lr34-	Lr68-	Yr15-	Fhb1-	1BL.1BL	Non 7OE	Ax1 or Ax2*	Glu-D1a	PiNA-D1a	Pinb-D1b	Pinb-B2a	Ppo-A1a	Ppo-D1b	Zds-A1b	Lcy-B1b	Pds-B1b	Pod-A1a	Psy-A1b	Psy-D1a	Psy-B1a or b	Wx-B1a	Hap-4A-T	Hap-5D-C	H1g	GS-D1a	Hap-L	Hap-L	Hap-H
131	Yangmai 5	/	Spring	Jiangsu	Modern cultivar	III	Low and middle Yangtze River valley winter wheat region	1980s	Rht-B1a	Rht-D1a	Vrn-A1	Vrn-B1b	Vrn-D1a	Ppd-D1a	PHS+	Sdr-B1a	Vp-1Bc	PHS-	Westonia type	Dreb-B1a	Lr14-	Lr34-	Lr68-	Yr15-	Fhb1-	1BL.1BL	Non 7OE	Ax1 or Ax2*	Glu-D1b	PiNA-D1a	Pinb-D1a	Pinb-B2a	Ppo-A1a	Ppo-D1b	Zds-A1b	Lcy-B1b	Pds-B1a	Pod-A1a	Psy-A1b	Psy-D1a	Psy-B1a or b	Wx-B1a	Hap-4A-C	Hap-5D-C	H1g	GS-D1a	Hap-L	Hap-H	Hap-H
132	Zhemai 1	/	Spring	Zhejiang	Modern cultivar	III	Low and middle Yangtze River valley winter wheat region	1970s	Rht-B1a	Rht-D1a	Vrn-A1	Vrn-B1	Vrn-D1	Ppd-D1a	PHS+	Sdr-B1a	Vp-1Ba,b	PHS-	Westonia type	Dreb-B1b	Lr14-	Heterozygous	Lr68-	Yr15-	Fhb1+	1BL.1BL	Non 7OE	Ax1 or Ax2*	Glu-D1a	PiNA-D1a	Pinb-D1a	Pinb-B2b	Ppo-A1a	Ppo-D1b	Zds-A1a	Lcy-B1b	Pds-B1a	Pod-A1a	Psy-A1a	Psy-D1g	Psy-B1a or b	Wx-B1a	Hap-4A-C	Hap-5D-C	H1c	GS-D1a	Heterozygous	Hap-L	Hap-H
133	Baihuamai	ZM008598	Weak winter	Xingyi, Guizhou	Landrace	IV	Southwestern winter wheat region	/	Rht-B1a	Rht-D1a	Vrn-A1	Vrn-B1	Vrn-D1a	Ppd-D1b	PHS+	Sdr-B1a	Vp-1Ba,b	PHS-	Westonia type	Dreb-B1b	Lr14-	Lr34+	Lr68-	Yr15-	Fhb1-	1BL.1BL	7OE	Ax1 or Ax2*	Glu-D1a	PiNA-D1a	Pinb-D1a	Pinb-B2b	Ppo-A1b	Ppo-D1b	Zds-A1b	Lcy-B1b	Pds-B1a	Pod-A1b	Psy-A1b	Psy-D1a	Psy-B1a or b	Wx-B1a	Hap-4A-C	Hap-5D-C	H1c	GS-D1a	Hap-L	Hap-L	Hap-H
134	Baimaizi	ZM008547	Weak winter	Deyang, Sichuan	Landrace	IV	Southwestern winter wheat region	/	Rht-B1a	Rht-D1a	Vrn-A1	Vrn-B1	Vrn-D1a	Ppd-D1b	PHS+	Sdr-B1a	Vp-1Ba,b	PHS-	Westonia type	Dreb-B1b	Lr14-	Lr34+	Lr68-	Yr15-	Fhb1-	1BL.1BL	7OE	Ax1 or Ax2*	Glu-D1a	PiNA-D1a	Pinb-D1a	Pinb-B2b	Ppo-A1a	Ppo-D1b	Zds-A1b	Lcy-B1b	Pds-B1a	Pod-A1b	Psy-A1b	Psy-D1a	Psy-B1a or b	Wx-B1a	Hap-4A-C	Hap-5D-C	H1c	GS-D1a	Hap-L	Hap-L	Hap-H
135	Baimangmai	ZM008732	Weak winter	Jinping, Guizhou	Landrace	IV	Southwestern winter wheat region	/	Rht-B1a	Rht-D1a	Vrn-A1a	Vrn-B1b	Vrn-D1a	Ppd-D1b	PHS+	Sdr-B1a	Vp-1Ba,b	PHS-	Westonia type	Dreb-B1b	Lr14+	Lr34+	Lr68-	Yr15-	Fhb1-	1BL.1BL	Non 7OE	Ax1 or Ax2*	Glu-D1a	PiNA-D1a	Pinb-D1a	Pinb-B2b	Ppo-A1b	Ppo-D1b	Zds-A1a	Lcy-B1b	Pds-B1a	Pod-A1a	Psy-A1b	Psy-D1a	Psy-B1a or b	Wx-B1a	Hap-4A-C	Hap-5D-C	H1g	GS-D1a	Hap-H	Hap-H	Hap-H
136	Biantouguangkemai	ZM012032	Weak winter	Fengqing, Yunnan	Landrace	IV	Southwestern winter wheat region	/	Rht-B1a	Rht-D1a	Vrn-A1	Vrn-B1	Vrn-D1a	Ppd-D1b	PHS+	Sdr-B1b	Vp-1Ba,b	PHS-	Westonia type	Dreb-B1b	Lr14-	Lr34-	Lr68-	Yr15-	Fhb1-	1BL.1BL	Non 7OE	Ax1 or Ax2*	Glu-D1a	PiNA-D1a	Pinb-D1a	Pinb-B2a	Ppo-A1b	Ppo-D1b	Zds-A1a	Lcy-B1a	Pds-B1a	Pod-A1a	Psy-A1b	Psy-D1a	Psy-B1c	Wx-B1a	Hap-4A-C	Hap-5D-C	H1g	GS-D1a	Hap-L	Hap-H	Hap-H
137	Changmangshibiantou	ZM011859	Weak winter	Chenggong, Yunnan	Landrace	IV	Southwestern winter wheat region	/	Rht-B1a	Rht-D1a	Vrn-A1	Vrn-B1	Vrn-D1	Ppd-D1b	PHS+	Sdr-B1b	Vp-1Ba,b	PHS-	Westonia type	Dreb-B1b	Lr14-	Lr34+	Lr68-	Yr15-	Fhb1-	1BL.1BL	Non 7OE	Ax1 or Ax2*	Glu-D1a	PiNA-D1a	Pinb-D1a	Pinb-B2a	Ppo-A1b	Ppo-D1b	Zds-A1a	Lcy-B1a	Pds-B1a	Pod-A1a	Psy-A1b	Psy-D1a	Psy-B1c	Wx-B1a	Hap-4A-C	Hap-5D-C	H1g	GS-D1a	Hap-L	Hap-H	Hap-H
138	Chengduguangtou	ZM008365	Weak winter	Chengdu, Sichuan	Landrace	IV	Southwestern winter wheat region	/	Rht-B1a	Rht-D1a	Vrn-A1	Vrn-B1	Vrn-D1a	Heterozygous	PHS+	Sdr-B1a	Vp-1Ba,b	PHS-	Westonia type	Dreb-B1b	Lr14-	Lr34+	Lr68-	Yr15-	Fhb1-	1BL.1BL	7OE	Ax1 or Ax2*	Glu-D1a	PiNA-D1a	Pinb-D1a	Pinb-B2b	Ppo-A1a	Ppo-D1b	Zds-A1b	Lcy-B1b	Pds-B1a	Pod-A1b	Psy-A1b	Psy-D1a	Psy-B1a or b	Wx-B1a	Hap-4A-C	Hap-5D-C	H1c	GS-D1a	Hap-L	Hap-L	Hap-H
139	Dianxihongkeyangmai	ZM012096	Spring	Dali, Yunnan	Landrace	IV	Southwestern winter wheat region	/	Rht-B1a	Rht-D1a	Vrn-A1	Vrn-B1b	Vrn-D1a	Ppd-D1b	PHS+	Sdr-B1b	Vp-1Bc	PHS-	Westonia type	Dreb-B1a	Lr14+	Lr34-	Lr68-	Yr15-	Fhb1-	1BL.1BL	Non 7OE	Ax1 or Ax2*	Glu-D1a	PiNA-D1a	Pinb-D1a	Pinb-B2a	Ppo-A1a	Ppo-D1a	Zds-A1a	Lcy-B1a	Pds-B1a	Pod-A1a	Psy-A1b	Psy-D1a	Psy-B1a or b	Wx-B1b	Hap-4A-C	Hap-5D-C	H1g	GS-D1a	Hap-L	Hap-H	Hap-H
140	Hanzhongbai	ZM004029	Winter	Pingli, Shaanxi	Landrace	IV	Southwestern winter wheat region	/	Rht-B1a	Rht-D1a	Vrn-A1	Vrn-B1	Vrn-D1a	Ppd-D1b	PHS+	Sdr-B1b	Vp-1Ba,b	PHS-	Westonia type	Dreb-B1b	Lr14-	Lr34+	Lr68-	Yr15-	Fhb1-	1BL.1BL	Non 7OE	Ax1 or Ax2*	Glu-D1a	PiNA-D1a	Pinb-D1a	Pinb-B2a	Ppo-A1b	Ppo-D1b	Zds-A1a	Lcy-B1a	Pds-B1a	Pod-A1a	Psy-A1b	Psy-D1a	Psy-B1a or b	Wx-B1a	Hap-4A-C	Hap-5D-C	H1c	GS-D1a	Hap-L	Hap-L	NA
141	Honghuamai	ZM007925	Weak winter	Ziyang, Sichuan	Landrace	IV	Southwestern winter wheat region	/	Rht-B1a	Rht-D1a	Vrn-A1	Vrn-B1	Vrn-D1a	Ppd-D1b	PHS+	Sdr-B1b	Vp-1Ba,b	PHS-	Westonia type	Dreb-B1b	Lr14-	Lr34+	Lr68-	Yr15-	Fhb1-	1BL.1BL	7OE	Ax1 or Ax2*	Glu-D1a	PiNA-D1a	Pinb-D1a	Pinb-B2b	Ppo-A1b	Ppo-D1b	Zds-A1a	Lcy-B1b	Pds-B1a	Pod-A1a	Psy-A1b	Psy-D1a	Psy-B1a or b	Wx-B1a	Hap-4A-C	Hap-5D-C	H1c	GS-D1a	Hap-L	Hap-L	Hap-H
142	Hongmangzi	ZM020144	Weak winter	Shennongjia, Hubei	Landrace	IV	Southwestern winter wheat region	/	Rht-B1a	Rht-D1a	Vrn-A1	Vrn-B1	Vrn-D1	Ppd-D1a	PHS+	Sdr-B1a	Vp-1Bc	PHS-	Westonia type	Dreb-B1a	Lr14-	Lr34-	Lr68-	Yr15-	Fhb1-	1BL.1BL	Non 7OE	Ax1 or Ax2*	Glu-D1a	PiNA-D1a	Pinb-D1a	Pinb-B2a	Ppo-A1a	Ppo-D1b	Zds-A1a	Lcy-B1a	Pds-B1a	Pod-A1a	Psy-A1b	Psy-D1a	Psy-B1a or b	Wx-B1a	Hap-4A-C	Hap-5D-C	H1g	GS-D1b	Hap-L	Hap-H	Hap-L
143	Hongxumai	ZM012545	Weak winter	Shiquan, Shaanxi	Landrace	IV	Southwestern winter wheat region	/	Rht-B1a	Rht-D1a	Vrn-A1	Vrn-B1	Vrn-D1a	Ppd-D1b	PHS+	Heterozygous	Vp-1Ba,b	PHS-	Westonia type	Dreb-B1b	Lr14-	Lr34+	Lr68-	Yr15+	Fhb1-	1BL.1BL	7OE	Ax1 or Ax2*	Glu-D1a	PiNA-D1a	Pinb-D1a	Pinb-B2b	NA	Ppo-D1b	Heterozygous	Lcy-B1b	Pds-B1a	Pod-A1a	Psy-A1b	Psy-D1a	Psy-B1a or b	Wx-B1a	Hap-4A-C	Hap-5D-C	H1c	GS-D1a	Hap-L	Hap-L	Hap-H
144	Huanxiangguo	ZM008249	Winter	Wanxian, Sichuan	Landrace	IV	Southwestern winter wheat region	/	Rht-B1a	Rht-D1a	Vrn-A1	Vrn-B1b	Vrn-D1a	Ppd-D1a	PHS+	Sdr-B1b	Vp-1Ba,b	PHS+	Westonia type	Dreb-B1b	Lr14-	Lr34+	Lr68-	Yr15-	Fhb1-	1BL.1BL	Non 7OE	Ax1 or Ax2*	Glu-D1a	PiNA-D1a	Pinb-D1a	Pinb-B2b	Ppo-A1a	Ppo-D1b	Zds-A1b	Lcy-B1b	Pds-B1a	Pod-A1b	Psy-A1b	Psy-D1a	Psy-B1a or b	Wx-B1a	Hap-4A-C	Hap-5D-C	H1c	GS-D1a	Hap-L	Hap-L	Hap-H
145	Jiangmai	ZM011774	Weak winter	Shibing, Guizhou	Landrace	IV	Southwestern winter wheat region	/	Rht-B1a	Rht-D1a	Vrn-A1	Vrn-B1	Vrn-D1a	Ppd-D1a	PHS+	Sdr-B1a	Vp-1Ba,b	PHS-	Westonia type	Dreb-B1b	Lr14-	Lr34+	Lr68-	Yr15-	Fhb1-	1BL.1BL	7OE	Null	Glu-D1a	PiNA-D1a	Pinb-D1a	Pinb-B2a	Ppo-A1a	Ppo-D1b	Zds-A1b	Lcy-B1b	Pds-B1a	Pod-A1a	Psy-A1b	Psy-D1a	Psy-B1a or b	Wx-B1a	Hap-4A-C	Hap-5D-C	H1c	GS-D1a	Hap-L	Hap-H	Hap-H
146	Suotiaohongmai	ZM012711	Winter	Ningqiang, Shaanxi	Landrace	IV	Southwestern winter wheat region	/	Rht-B1a	Rht-D1a	Vrn-A1	Vrn-B1	Vrn-D1a	Ppd-D1b	PHS+	Sdr-B1b	Vp-1Ba,b	PHS-	Westonia type	Dreb-B1b	NA	Lr34+	Lr68+	Yr15-	Fhb1-	1BL.1BL	7OE	Ax1 or Ax2*	Glu-D1a	PiNA-D1a	Heterozygous	Pinb-B2b	Ppo-A1a	Ppo-D1b	Zds-A1a	Lcy-B1b	Pds-B1a	Pod-A1a	Psy-A1b	Psy-D1a	Psy-B1c	Wx-B1a	Hap-4A-C	Hap-5D-C	H1c	GS-D1a	Hap-L	Hap-L	Hap-H
147	Xiaosanyuehuang	ZM012165	Weak winter	Pingli, Shaanxi	Landrace	IV	Southwestern winter wheat region	/	Rht-B1a	Rht-D1a	Vrn-A1	Vrn-B1	Vrn-D1	Ppd-D1b	PHS+	Sdr-B1a	Vp-1Ba,b	PHS+	Westonia type	Dreb-B1b	Lr14-	Lr34+	Lr68-	Yr15-	Fhb1-	1BL.1BL	Non 7OE	Ax1 or Ax2*	Glu-D1a	PiNA-D1a	Pinb-D1a	Pinb-B2b	Heterozygous	Ppo-D1b	Zds-A1a	Lcy-B1b	Pds-B1a	Pod-A1b	Psy-A1b	Psy-D1a	Psy-B1a or b	Wx-B1a	Hap-4A-C	Hap-5D-C	H1c	GS-D1a	Hap-L	Hap-H	Hap-H
148	Yangmai	ZM011644	Winter	Qingshan, Sichuan	Landrace	IV	Southwestern winter wheat region	/	Rht-B1a	Rht-D1a	Vrn-A1	Vrn-B1b	Vrn-D1	Ppd-D1b	PHS+	Sdr-B1b	Vp-1Ba,b	PHS+	Westonia type	Dreb-B1a	Lr14+	Lr34-	Lr68-	Yr15-	Fhb1-	1BL.1BL	7OE	Null	Glu-D1a	PiNA-D1a	Pinb-D1a	Pinb-B2a	Ppo-A1a	Ppo-D1b	Zds-A1b	Lcy-B1a	Pds-B1b	Pod-A1b	Psy-A1b	Psy-D1a	Psy-B1a or b	Wx-B1a	Hap-4A-T	Hap-5D-C	H1g	GS-D1b	Hap-L	Hap-L	Hap-H
149	Yangmai	ZM012030	Spring	Weishan, Yunnan	Landrace	IV	Southwestern winter wheat region	/	Rht-B1a	Rht-D1a	Vrn-A1	Vrn-B1b	Vrn-D1	Ppd-D1b	PHS+	Sdr-B1b	Vp-1Ba,b	PHS-	Westonia type	Dreb-B1b	Lr14+	Lr34-	Lr68+	Yr15-	Fhb1-	1BL.1BL	Non 7OE	Ax1 or Ax2*	Glu-D1a	PiNA-D1a	Heterozygous	Pinb-B2a	Ppo-A1b	Ppo-D1b	Zds-A1a	Lcy-B1a	Pds-B1a	Pod-A1a	Psy-A1b	Psy-D1a	Psy-B1a or b	Wx-B1a	Hap-4A-C	Hap-5D-C	H1g	GS-D1a	Hap-L	Hap-L	Hap-H
150	Yuqiumai	ZM008636	Weak winter	Pingba, Guizhou	Landrace	IV	Southwestern winter wheat region	/	Rht-B1a	Rht-D1a	Vrn-A1	Vrn-B1b	Vrn-D1a	Ppd-D1a	PHS+	Sdr-B1b	Vp-1Ba,b	PHS+	Westonia type	Dreb-B1b	Lr14-	Lr34-	Lr68-	Yr15-	Fhb1-	1BL.1BL	7OE	Ax1 or Ax2*	Glu-D1a	PiNA-D1a	Pinb-D1a	Pinb-B2b	Ppo-A1a	Ppo-D1b	Zds-A1a	Lcy-B1b	Pds-B1a	Pod-A1a	Psy-A1b	Psy-D1a	Psy-B1a or b	Wx-B1a	Hap-4A-C	Hap-5D-C	H1g	GS-D1a	Hap-L	Hap-L	Hap-H
151	Chinese Spring	ZM005452	Spring	Sichuan	Landrace	IV	Southwestern winter wheat region	/	Rht-B1a	Rht-D1a	Vrn-A1	Vrn-B1b	Vrn-D1a	Ppd-D1b	PHS+	Sdr-B1a	Vp-1Ba,b	PHS-	Westonia type	Dreb-B1b	Heterozygous	Lr34+	Lr68-	Yr15-	Fhb1-	1BL.1BL	7OE	Ax1 or Ax2*	Glu-D1a	PiNA-D1a	Pinb-D1a	Pinb-B2b	Ppo-A1a	Ppo-D1b	Zds-A1a	Lcy-B1b	Pds-B1a	Pod-A1b	Psy-A1b	Psy-D1a	Psy-B1a or b	Wx-B1a	Hap-4A-C	Hap-5D-C	H1c	GS-D1a	Hap-L	Hap-L	Hap-H
152	Zhugoumai	ZM012061	Winter	Deqin, Yunnan	Landrace	IV	Southwestern winter wheat region	/	Rht-B1a	Rht-D1a	Vrn-A1	Vrn-B1b	Vrn-D1	Ppd-D1b	PHS+	Sdr-B1b	Vp-1Ba,b	PHS-	Westonia type	Dreb-B1b	Lr14-	Lr34-	Lr68-	Yr15-	Fhb1-	1BL.1BL	Non 7OE	Ax1 or Ax2*	Glu-D1a	PiNA-D1a	Pinb-D1a	Pinb-B2a	Ppo-A1b	Ppo-D1b	Zds-A1a	Lcy-B1a	Pds-B1a	Pod-A1a	Psy-A1b	Psy-D1a	Psy-B1a or b	Wx-B1a	Hap-4A-C	Hap-5D-C	H1g	GS-D1a	Hap-L	Hap-L	Hap-H
153	Zhushimai	ZM008809	Winter	Yiliang, Yunnan	Landrace	IV	Southwestern winter wheat region	/	Rht-B1a	Rht-D1a	Vrn-A1	Vrn-B1b	Vrn-D1	Ppd-D1b	PHS+	Sdr-B1b	Vp-1Ba,b	PHS-	Westonia type	Dreb-B1b	Lr14-	Lr34-	Lr68-	Yr15-	Fhb1-	1BL.1BL	Non 7OE	Ax1 or Ax2*	Glu-D1a	PiNA-D1a	Pinb-D1a	Pinb-B2a	Ppo-A1b	Ppo-D1b	Zds-A1a	Lcy-B1a	Pds-B1a	Pod-A1a	Psy-A1b	Psy-D1a	Psy-B1a or b	Wx-B1a	Hap-4A-C	Hap-5D-C	H1g	GS-D1a	Hap-L	Hap-H	Hap-H
154	Zipi	ZM011741	Weak winter	Huidong, Sichuan	Landrace	IV	Southwestern winter wheat region	/	Rht-B1a	Rht-D1a	Vrn-A1	Vrn-B1b	Vrn-D1a	Ppd-D1b	PHS+	Sdr-B1a	Vp-1Ba,b	PHS+	Westonia type	Dreb-B1b	Lr14-	Lr34+	Lr68-	Yr15-	Fhb1+	1BL.1BL	7OE	Ax1 or Ax2*	Glu-D1a	PiNA-D1a	Pinb-D1a	Pinb-B2b	Ppo-A1b	Ppo-D1b	Zds-A1a	Lcy-B1b	Pds-B1a	Pod-A1a	Psy-A1b	Psy-D1a	Psy-B1a or b	Wx-B1a	Hap-4A-C	Hap-5D-C	H1g	GS-D1a	Hap-H	Hap-L	Hap-H
155	Bimai 26	ZM023312	Spring	Guizhou	Modern cultivar	IV	Southwestern winter wheat region	1970s	Rht-B1a	Rht-D1a	Vrn-A1	Vrn-B1b	Vrn-D1	Ppd-D1a	PHS+	Sdr-B1b	Vp-1Bc	PHS-	Kauz type	Dreb-B1a	Heterozygous	Lr34-	Lr68+	Yr15+	Fhb1-	1BL.1BL	Non 7OE	Null	Glu-D1a	PiNA-D1a	Pinb-D1b	Pinb-B2a	Ppo-A1b	Ppo-D1b	Zds-A1b	Lcy-B1b	Pds-B1a	Pod-A1b	Psy-A1b	Psy-D1a	Psy-B1a or b	Wx-B1a	Hap-4A-C	Hap-5D-C	H1g	GS-D1a	Hap-L	Hap-H	Hap-H
156	Chuanmai 107	ZM027040	Spring	Sichuan	Modern cultivar	IV	Southwestern winter wheat region	2000s	Rht-B1a	Rht-D1a	Vrn-A1	Vrn-B1	Vrn-D1a	Ppd-D1a	PHS+	Sdr-B1a	Vp-1Ba,b	PHS-	Westonia type	Dreb-B1a	Lr14-	Lr34-	Lr68-	Yr15-	Fhb1-	1BL.1RS	Non 7OE	Ax1 or Ax2*	Glu-D1a	PiNA-D1a	Pinb-D1a	Pinb-B2a	Ppo-A1a	Ppo-D1b	Zds-A1a	Lcy-B1b	Pds-B1b	Pod-A1a	Psy-A1b	Psy-D1a	Psy-B1a or b	Wx-B1b	Hap-4A-C	Hap-5D-C	H1c	GS-D1a	Hap-L	Hap-L	Hap-H
157	Chuanmai 42	ZM027007	Spring	Sichuan	Modern cultivar	IV	Southwestern winter wheat region	2000s	Rht-B1b	Rht-D1a	Vrn-A1	Vrn-B1	Vrn-D1a	Ppd-D1a	PHS+	Sdr-B1b	Vp-1Bc	NA	Kauz type	Dreb-B1a	Lr14+	Lr34-	Lr68-	Yr15+	Fhb1-	1BL.1BL	Non 7OE	Null	Heterozygous	PiNA-D1a	Pinb-D1a	Pinb-B2b	Ppo-A1a	Ppo-D1a	Zds-A1b	Lcy-B1b	Pds-B1a	Pod-A1a	Psy-A1b	Psy-D1a	Psy-B1a or b	Wx-B1a	Hap-4A-C	Hap-5D-C	H1g	GS-D1a	Hap-L	Hap-L	Hap-H
158	Chuanmai 43	ZM027008	Spring	Sichuan	Modern cultivar	IV	Southwestern winter wheat region	2000s	Rht-B1b	Rht-D1a	Vrn-A1	Vrn-B1b	Vrn-D1a	Ppd-D1a	PHS+	Sdr-B1b	Vp-1Bc	PHS+	Kauz type	Dreb-B1a	Lr14-	Lr34-	Lr68-	Yr15+	Fhb1-	1BL.1BL	Non 7OE	Null	Glu-D1a	PiNA-D1a	Pinb-D1a	Pinb-B2a	Ppo-A1a	Ppo-D1a	Zds-A1b	Lcy-B1b	Pds-B1a	Pod-A1a	Psy-A1b	Psy-D1g	Psy-B1a or b	Wx-B1a	Hap-4A-C	Hap-5D-C	H1g	GS-D1a	Hap-L	Hap-L	Hap-H
159	Chuannong 16	ZM027024	Spring	Sichuan	Modern cultivar	IV	Southwestern winter wheat region	2000s	Rht-B1b	Rht-D1a	Vrn-A1	Vrn-B1	Vrn-D1	Ppd-D1a	PHS+	Sdr-B1b	Vp-1Bc	PHS-	Westonia type	Dreb-B1a	Lr14+	Lr34-	Lr68-	Yr15-	Fhb1-	1BL.1RS	Non 7OE	Null	Glu-D1b	PiNA-D1a	Pinb-D1a	Pinb-B2a	Ppo-A1a	Ppo-D1b	Zds-A1b	Lcy-B1b	Pds-B1a	Pod-A1a	Psy-A1b	Psy-D1a	Psy-B1a or b	Wx-B1b	Hap-4A-C	Hap-5D-C	H1g	GS-D1a	Hap-L	Hap-H	Hap-H
160	Chuannong 17	ZM027025	Spring	Sichuan	Modern cultivar	IV	Southwestern winter wheat region	2000s	Rht-B1a	Rht-D1a	Vrn-A1	Vrn-B1b	Vrn-D1	Ppd-D1a	PHS+	Sdr-B1b	Vp-1Bc	PHS-	Westonia type	Dreb-B1b	Lr14+	Lr34-	Lr68-	Yr15-	Fhb1-	1BL.1RS	Non 7OE	Null	Glu-D1b	PiNA-D1a	Pinb-D1b	Pinb-B2a	Ppo-A1a	Ppo-D1b	Zds-A1a	Lcy-B1b	Pds-B1a	Pod-A1a	Psy-A1b	Psy-D1a	Psy-B1a or b	Wx-B1b	Hap-4A-C	Hap-5D-C	H1c	GS-D1a	Hap-L	Hap-H	Hap-H
161	Chuannong 19	ZM027026	Spring	Sichuan	Modern cultivar	IV	Southwestern winter wheat region	2000s	Rht-B1b	Rht-D1a	Vrn-A1	Vrn-B1	Vrn-D1	Ppd-D1a	PHS+	Sdr-B1a	Vp-1Ba,b	PHS-	Westonia type	Dreb-B1a	Lr14-	Lr34-	Lr68-	Yr15-	Fhb1-	1BL.1BL	Non 7OE	Null	Glu-D1a	PiNA-D1a	Pinb-D1a	Pinb-B2b	Ppo-A1b	Ppo-D1b	Zds-A1b	Lcy-B1b	Pds-B1b	Pod-A1a	Psy-A1b	Psy-D1a	Psy-B1a or b	Wx-B1a	Hap-4A-C	Hap-5D-C	H1g	GS-D1a	Hap-L	Hap-L	Hap-H
162	Chuanyu 14	ZM016621	Spring	Sichuan	Modern cultivar	IV	Southwestern winter wheat region	1990s	Rht-B1a	Rht-D1a	Vrn-A1	Vrn-B1b	Vrn-D1	Ppd-D1a	PHS+	Sdr-B1a	Vp-1Bc	PHS-	Westonia type	Dreb-B1a	Lr14-	Lr34-	Lr68-	Yr15-	Fhb1-	1BL.1BL	7OE	Null	Glu-D1b	PiNA-D1a	Pinb-D1a	Pinb-B2a	Ppo-A1a	Ppo-D1b	Zds-A1b	Lcy-B1b	Pds-B1b	Pod-A1a	Psy-A1b	Psy-D1a	Psy-B1a or b	Wx-B1a	Hap-4A-C	Hap-5D-C	H1c	GS-D1a	Hap-L	Hap-L	Hap-H
163	Chuanyu 20	ZM027022	Spring	Sichuan	Modern cultivar	IV	Southwestern winter wheat region	2000s	Rht-B1a	Rht-D1b	Vrn-A1	Vrn-B1b	Vrn-D1a	Ppd-D1a	PHS-	Sdr-B1b	Vp-1Ba,b	PHS-	Kauz type	Dreb-B1b	Lr14-	Lr34-	Lr68-	Yr15-	Fhb1-	1BL.1RS	Non 7OE	Null	Glu-D1a	PiNA-D1a	Pinb-D1b	Pinb-B2b	Ppo-A1b	Ppo-D1b	Zds-A1a	Lcy-B1b	Pds-B1a	Pod-A1a	Psy-A1b	Psy-D1a	Psy-B1a or b	Wx-B1a	Hap-4A-C	Hap-5D-C	H1g	GS-D1a	Hap-L	Hap-L	Hap-H
164	Fan 6	ZM010450	Spring	Sichuan	Modern cultivar	IV	Southwestern winter wheat region	1960s	Rht-B1a	Rht-D1a	Vrn-A1	Vrn-B1b	Vrn-D1a	Ppd-D1a	PHS+	Sdr-B1a	Vp-1Bc	PHS-	Westonia type	Dreb-B1a	Lr14-	Lr34-	Lr68-	Yr15-	Fhb1-	1BL.1BL	Non 7OE	Ax1 or Ax2*	Glu-D1a	PiNA-D1a	Pinb-D1a	Pinb-B2a	Ppo-A1a	Ppo-D1b	Zds-A1b	Lcy-B1b	Pds-B1b	Pod-A1a	Psy-A1b	Psy-D1a	Psy-B1a or b	Wx-B1a	Hap-4A-C	Hap-5D-C	H1c	GS-D1a	Hap-L	Hap-H	Hap-H
165	Guinong 10	ZM023371	Weak winter	Guizhou	Modern cultivar	IV	Southwestern winter wheat region	1980s	Rht-B1a	Rht-D1a	Vrn-A1	Vrn-B1b	Vrn-D1	Ppd-D1a	PHS+	Sdr-B1a	Vp-1Bc	PHS-	Westonia type	Dreb-B1b	Lr14-	Lr34-	Lr68-	Yr15-	Fhb1-	1BL.1RS	Non 7OE	Ax1 or Ax2*	Glu-D1a	PiNA-D1a	Pinb-D1a	Pinb-B2a	Ppo-A1b	Ppo-D1b	Zds-A1b	Lcy-B1b	Pds-B1a	Pod-A1a	Psy-A1b	Psy-D1a	Psy-B1a or b	Wx-B1a	Hap-4A-C	Hap-5D-C	H1g	GS-D1a	Hap-L	Hap-L	Hap-H
166	Mianmai 41	ZM027029	Spring	Sichuan	Modern cultivar	IV	Southwestern winter wheat region	2000s	Rht-B1a	Rht-D1a	Vrn-A1	Vrn-B1b	Vrn-D1	Ppd-D1a	PHS+	Heterozygous	Vp-1Bc	PHS-	Westonia type	Dreb-B1a	Lr14-	Lr34-	Lr68-	Yr15-	Fhb1-	1BL.1RS	Heterozygous	Ax1 or Ax2*	Glu-D1b	PiNA-D1a	Pinb-D1b	Pinb-B2a	Ppo-A1a	Ppo-D1b	Heterozygous	Lcy-B1b	Heterozygous	Pod-A1a	Psy-A1b	Psy-D1a	Psy-B1a or b	Wx-B1b	Hap-4A-C	Hap-5D-C	H1g	GS-D1a	Hap-L	Hap-L	Hap-H
167	Mianmai 45	ZM027030	Spring	Sichuan	Modern cultivar	IV	Southwestern winter wheat region	2000s	Rht-B1b	Rht-D1a	Vrn-A1	Vrn-B1b	Vrn-D1a	Ppd-D1a	PHS+	Sdr-B1b	Vp-1Bc	PHS-	Westonia type	Dreb-B1b	Lr14-	Lr34-	Lr68-	Heterozygous	Fhb1-	1BL.1RS	7OE	Ax1 or Ax2*	Glu-D1b	PiNA-D1a	Pinb-D1a	Pinb-B2b	Ppo-A1a	Ppo-D1b	Zds-A1b	Lcy-B1b	Pds-B1b	Pod-A1a	Psy-A1b	Psy-D1a	Psy-B1a or b	Wx-B1a	Hap-4A-C	Hap-5D-C	H1g	GS-D1a	Hap-L	Hap-L	Hap-H
168	Mianyang 11	/	Spring	Sichuan	Modern cultivar	IV	Southwestern winter wheat region	1980s	Rht-B1a	Rht-D1a	Vrn-A1	Vrn-B1b	Vrn-D1a	Ppd-D1a	PHS+	Sdr-B1a	Vp-1Bc	PHS-	Westonia type	Dreb-B1a	Lr14+	Lr34-	Lr68-	Yr15-	Fhb1-	1BL.1BL	7OE	Null	Glu-D1b	PiNA-D1a	Pinb-D1a	Pinb-B2a	Ppo-A1a	Ppo-D1a	Zds-A1b	Lcy-B1b	Pds-B1b	Pod-A1a	Psy-A1b	Psy-D1a	Psy-B1a or b	Wx-B1a	Hap-4A-C	Hap-5D-C	H1c	GS-D1a	Hap-L	Hap-L	Hap-H
169	Mianyang 15	/	Spring	Sichuan	Modern cultivar	IV	Southwestern winter wheat region	1980s	Rht-B1a	Rht-D1b	Vrn-A1	Vrn-B1b	Vrn-D1a	Ppd-D1a	PHS+	Sdr-B1a	Vp-1Bc	PHS-	Westonia type	Dreb-B1a	Lr14+	Lr34-	Lr68-	Yr15-	Fhb1-	1BL.1BL	Non 7OE	Ax1 or Ax2*	Glu-D1a	PiNA-D1a	Pinb-D1a	Pinb-B2b	Ppo-A1b	Ppo-D1b	Zds-A1a	Lcy-B1b	Pds-B1b	Pod-A1a	Psy-A1b	Psy-D1a	Psy-B1a or b	Wx-B1a	Hap-4A-C	Hap-5D-C	H1g	GS-D1a	Hap-L	Hap-H	Hap-L
170	Mianyang 24	/	Spring	Sichuan	Modern cultivar	IV	Southwestern winter wheat region	1990s	Rht-B1a	Rht-D1b	Vrn-A1	Vrn-B1	Vrn-D1a	Ppd-D1a	PHS+	Sdr-B1a	Vp-1Bc	PHS-	Westonia type	Dreb-B1b	Lr14+	Lr34-	Lr68-	Yr15-	Fhb1-	1BL.1BL	Non 7OE	Null	Glu-D1a	PiNA-D1a	Pinb-D1a	Pinb-B2a	Ppo-A1b	Ppo-D1a	Zds-A1a	Lcy-B1b	Pds-B1a	Pod-A1b	Psy-A1b	Psy-D1a	Psy-B1a or b	Wx-B1a	Hap-4A-C	Hap-5D-C	H1g	GS-D1a	Hap-L	Hap-H	Hap-H
171	Mianyang 26	/	Spring	Sichuan	Modern cultivar	IV	Southwestern winter wheat region	1990s	Rht-B1a	Rht-D1b	Vrn-A1	Vrn-B1	Vrn-D1a	Ppd-D1a	PHS+	Sdr-B1a	Vp-1Bc	PHS-	Westonia type	Dreb-B1a	Lr14-	Lr34-	Lr68-	Yr15-	Fhb1-	1BL.1BL	Non 7OE	Ax1 or Ax2*	Glu-D1a	PiNA-D1a	Pinb-D1a	Pinb-B2a	Ppo-A1a	Ppo-D1b	Zds-A1a	Lcy-B1b	Pds-B1b	Pod-A1a	Psy-A1b	Psy-D1a	Psy-B1a or b	Wx-B1b	Hap-4A-C	Hap-5D-C	H1c	GS-D1a	Hap-L	Hap-H	Hap-H
172	Neimai 836	/	Spring	Sichuan	Modern cultivar	IV	Southwestern winter wheat region	2000s	Rht-B1a	Rht-D1b	Vrn-A1	Vrn-B1b	Vrn-D1a	Ppd-D1a	PHS+	Sdr-B1a	Vp-1Ba,b	PHS-	Westonia type	Dreb-B1a	Lr14-	Lr34-	Lr68-	Yr15+	Fhb1-	1BL.1BL	Non 7OE	Ax1 or Ax2*	Glu-D1b	PiNA-D1a	Pinb-D1a	Pinb-B2a	Ppo-A1a	Ppo-D1b	Zds-A1b	Lcy-B1b	Pds-B1a	Pod-A1a	Psy-A1b	Psy-D1a	Psy-B1a or b	Wx-B1a	Hap-4A-C	Hap-5D-C	H1c	GS-D1a	Hap-L	Hap-H	Hap-H
173	Neimai 9	ZM014493	Spring	Sichuan	Modern cultivar	IV	Southwestern winter wheat region	2000s	Rht-B1a	Rht-D1b	Vrn-A1	Vrn-B1b	Vrn-D1a	Ppd-D1a	PHS+	Sdr-B1a	Vp-1Ba,b	PHS-	Westonia type	Dreb-B1a	Lr14-	Lr34-	Lr68-	Yr15+	Fhb1-	1BL.1BL	Non 7OE	Ax1 or Ax2*	Glu-D1b	PiNA-D1a	Pinb-D1a	Pinb-B2a	Ppo-A1a	Ppo-D1b	Zds-A1b	Lcy-B1b	Pds-B1b	Pod-A1a	Psy-A1b	Psy-D1a	Psy-B1a or b	Wx-B1a	Hap-4A-C	Hap-5D-C	H1c	GS-D1a	Hap-L	Hap-H	Hap-H
174	Shuwan 8	ZM010490	Spring	Sichuan	Modern cultivar	IV	Southwestern winter wheat region	1950s	Rht-B1a	Rht-D1a	Vrn-A1a	Vrn-B1b	Vrn-D1	Ppd-D1a	PHS-	Sdr-B1b	Vp-1Bc	PHS-	Westonia type	Dreb-B1a	Lr14-	Lr34-	Lr68-	Yr15-	Fhb1-	1BL.1BL	Non 7OE	Ax1 or Ax2*	Glu-D1a	PiNA-D1a	Pinb-D1a	Pinb-B2a	Ppo-A1a	Ppo-D1b	Zds-A1a	Lcy-B1a	Pds-B1a	Pod-A1b	Psy-A1b	Psy-D1a	Psy-B1a or b	Wx-B1a	Hap-4A-C	Hap-5D-C	H1g	GS-D1a	Hap-L	Hap-L	Hap-H
175	Xingyi 4	ZM023315	Weak winter	Guizhou	Modern cultivar	IV	Southwestern winter wheat region	1990s	Rht-B1b	Rht-D1a	Vrn-A1	Vrn-B1b	Vrn-D1	Ppd-D1a	PHS+	Sdr-B1b	Vp-1Bc	PHS+	Westonia type	Dreb-B1b	Lr14-	Lr34-	Lr68+	Yr15+	Fhb1-	1BL.1RS	Non 7OE	Null	Glu-D1a	PiNA-D1b	Pinb-D1a	Pinb-B2a	Ppo-A1b	Ppo-D1b	Zds-A1b	Lcy-B1a	Pds-B1a	Pod-A1a	Psy-A1b	Psy-D1a	Psy-B1a or b	Wx-B1a	Hap-4A-T	Hap-5D-C	H1g	GS-D1a	Hap-L	Hap-L	Hap-L
176	Yunmai 34	ZM016965	Spring	Yunnan	Modern cultivar	IV	Southwestern winter wheat region	1980s	Rht-B1a	Rht-D1b	Vrn-A1a	Vrn-B1b	Vrn-D1	Ppd-D1a	PHS-	Sdr-B1a	Vp-1Bc	PHS-	Kauz type	Dreb-B1b	Lr14+	Lr34-	Lr68-	Yr15-	Fhb1-	1BL.1RS	Non 7OE	Ax1 or Ax2*	Glu-D1a	PiNA-D1a	Pinb-D1b	Pinb-B2a	Ppo-A1b	Ppo-D1a	Zds-A1a	Lcy-B1a	Pds-B1a	Pod-A1b	Psy-A1b	Psy-D1a	Psy-B1a or b	Wx-B1b	Hap-4A-C	Hap-5D-C	H1g	GS-D1a	Hap-L	Hap-L	Hap-H
177	Baikeguangtou	ZM007699	Spring	Meixian, Guangdong	Landrace	V	Southern winter wheat region	/	Rht-B1a	Rht-D1a	Vrn-A1	Vrn-B1b	Vrn-D1	Ppd-D1a	PHS+	Sdr-B1a	Vp-1Ba,b	PHS-	Westonia type	Dreb-B1b	Lr14-	Lr34+	Lr68-	Yr15-	Fhb1-	Null	7OE	Ax1 or Ax2*	Glu-D1a	PiNA-D1a	Pinb-D1a	Pinb-B2b	Ppo-A1a	Ppo-D1b	Zds-A1a	Lcy-B1b	Pds-B1a	Pod-A1a	Psy-A1b	Psy-D1a	Psy-B1a or b	Wx-B1b	Hap-4A-C	Hap-5D-C	H1g	GS-D1a	Hap-H	Hap-H	Hap-H
178	Beiliuxiaomai	ZM007705	Spring	Beiliu, Guangxi	Landrace	V	Southern winter wheat region	/	Rht-B1a	Rht-D1a	Vrn-A1	Vrn-B1b	Vrn-D1	Ppd-D1a	PHS+	Sdr-B1a	Vp-1Ba,b	PHS+	Westonia type	Dreb-B1b	Lr14-	Lr34+	Lr68-	Yr15-	Fhb1+	1BL.1BL	7OE	Ax1 or Ax2*	Glu-D1a	PiNA-D1a	Pinb-D1a	Pinb-B2b	Ppo-A1a	Ppo-D1b	Zds-A1b	Lcy-B1b	Pds-B1a	Pod-A1a	Psy-A1b	Psy-D1a	Psy-B1a or b	Wx-B1a	Hap-4A-C	Hap-5D-C	H1c	GS-D1a	Hap-H	Hap-H	Hap-H
179	Chaoanxiaomai	ZM007601	Spring	Chaoan, Guangdong	Landrace	V	Southern winter wheat region	/	Rht-B1a	Rht-D1a	Vrn-A1	Vrn-B1b	Vrn-D1a	Ppd-D1a	PHS+	Sdr-B1a	Vp-1Ba,b	PHS-	Westonia type	Dreb-B1b	Lr14-	Lr34-	Lr68-	Yr15-	Fhb1-	1BL.1BL	Non 7OE	Ax1 or Ax2*	Glu-D1a	PiNA-D1a	Pinb-D1a	Pinb-B2b	Ppo-A1a	Ppo-D1a	Zds-A1b	Lcy-B1b	Pds-B1a	Pod-A1a	Psy-A1b	Psy-D1a	Psy-B1a or b	Wx-B1a	Hap-4A-C	Hap-5D-C	H1g	GS-D1a	Hap-H	Hap-H	Hap-H
180	Chike	ZM007616	Spring	Dapu, Guangdong	Landrace	V	Southern winter wheat region	/	Rht-B1a	Rht-D1a	Vrn-A1	Vrn-B1b	Vrn-D1a	Ppd-D1a	PHS+	Sdr-B1a	Vp-1Ba,b	PHS-	Westonia type	Dreb-B1b	Lr14-	Lr34-	Lr68-	Yr15-	Fhb1+	1BL.1BL	Non 7OE	Ax1 or Ax2*	Glu-D1a	NA	Pinb-D1a	Pinb-B2a	Ppo-A1a	Ppo-D1b	Zds-A1b	Lcy-B1b	Pds-B1a	Pod-A1a	Psy-A1b	Psy-D1a	Psy-B1a or b	Wx-B1a	Hap-4A-C	Hap-5D-C	H1g	GS-D1a	Hap-H	Hap-L	Hap-H
181	Chikeguangtou	ZM007698	Spring	Meixian, Guangdong	Landrace	V	Southern winter wheat region	/	Rht-B1a	Rht-D1a	Vrn-A1	Vrn-B1b	Vrn-D1	Ppd-D1a	PHS+	Sdr-B1a	Vp-1Ba,b	PHS-	Westonia type	Dreb-B1b	Lr14-	Lr34+	Lr68-	Yr15-	Fhb1-	1BL.1BL	7OE	Ax1 or Ax2*	Glu-D1a	PiNA-D1a	Pinb-D1a	Pinb-B2b	Ppo-A1a	Ppo-D1b	Zds-A1b	Lcy-B1b	Pds-B1a	Pod-A1a	Psy-A1b	Psy-D1a	Psy-B1a or b	Wx-B1a	Hap-4A-C	Hap-5D-C	H1c	GS-D1a	Hap-H	Hap-L	Hap-H
182	Chimai	ZM007663	Spring	Nanxiong, Guangdong	Landrace	V	Southern winter wheat region	/	Rht-B1a	Rht-D1a	Vrn-A1	Vrn-B1b	Vrn-D1	Ppd-D1b	PHS+	Sdr-B1a	Vp-1Ba,b	PHS-	Westonia type	Dreb-B1b	Lr14-	Lr34+	Lr68-	Yr15-	Fhb1-	1BL.1BL	7OE	Ax1 or Ax2*	Glu-D1a	PiNA-D1a	Pinb-D1a	Pinb-B2a	Ppo-A1a	Ppo-D1a	Zds-A1a	Lcy-B1b	NA	Pod-A1a	Psy-A1b	Psy-D1a	Psy-B1a or b	Wx-B1a	Hap-4A-C	Hap-5D-C	H1g	GS-D1a	Hap-H	Hap-H	Hap-H
183	Dongguanxiaomai	ZM011495	Spring	Yingde, Guangdong	Landrace	V	Southern winter wheat region	/	Rht-B1a	Rht-D1a	Vrn-A1	Vrn-B1b	Vrn-D1	Ppd-D1a	PHS+	Sdr-B1a	Vp-1Ba,b	PHS-	Westonia type	Dreb-B1b	Lr14+	Lr34+	Lr68-	Yr15-	Fhb1-	1BL.1BL	Non 7OE	Ax1 or Ax2*	Glu-D1a	PiNA-D1a	Pinb-D1a	Heterozygous	Ppo-A1a	Ppo-D1b	Zds-A1a	Lcy-B1b	Pds-B1a	Pod-A1a	Psy-A1b	Psy-D1a	Psy-B1a or b	Wx-B1a	Hap-4A-C	Hap-5D-C	H1g	GS-D1a	Hap-H	Hap-L	Hap-H
184	Heshangmai	ZM007509	Spring	Fuqing, Fujian	Landrace	V	Southern winter wheat region	/	Rht-B1a	Rht-D1a	Vrn-A1	Vrn-B1	Vrn-D1	Ppd-D1a	PHS+	Sdr-B1a	Vp-1Ba,b	PHS-	Westonia type	Dreb-B1b	Lr14+	Lr34+	Lr68-	Yr15-	Fhb1-	1BL.1BL	Non 7OE	Ax1 or Ax2*	Glu-D1a	PiNA-D1a	Pinb-D1a	Pinb-B2b	Ppo-A1a	Ppo-D1a	Zds-A1a	Lcy-B1b	Pds-B1a	Pod-A1a	Psy-A1b	Psy-D1a	Psy-B1a or b	Wx-B1a	Hap-4A-C	Hap-5D-C	H1g	GS-D1a	Hap-H	Hap-L	Hap-H
185	Liuzhouxiaomai	ZM011501	Spring	Yingde, Guangdong	Landrace	V	Southern winter wheat region	/	Rht-B1a	Rht-D1a	Vrn-A1	Vrn-B1b	Vrn-D1	Ppd-D1b	PHS+	Sdr-B1a	Vp-1Bc	PHS-	Westonia type	Dreb-B1b	Lr14-	Lr34+	Lr68-	Yr15-	Fhb1-	1BL.1BL	Non 7OE	Ax1 or Ax2*	Glu-D1a	PiNA-D1a	Pinb-D1a	Pinb-B2a	Ppo-A1a	Ppo-D1b	Zds-A1a	Lcy-B1b	Pds-B1a	Pod-A1a	Psy-A1b	Psy-D1a	Psy-B1a or b	Wx-B1a	Hap-4A-C	Hap-5D-C	H1c	GS-D1a	Hap-H	Hap-L	Hap-H
186	Maosongmai	ZM007750	Weak winter	Pingle, Guangxi	Landrace	V	Southern winter wheat region	/	Rht-B1a	Rht-D1a	Vrn-A1	Vrn-B1b	Vrn-D1	Ppd-D1b	PHS+	Sdr-B1a	Vp-1Ba,b	PHS-	Westonia type	Dreb-B1b	Lr14+	Lr34+	Lr68-	Yr15-	Fhb1-	1BL.1BL	7OE	Ax1 or Ax2*	Glu-D1a	PiNA-D1a	Pinb-D1a	Pinb-B2a	Ppo-A1a	Ppo-D1a	Zds-A1a	Lcy-B1b	Pds-B1a	Pod-A1a	Psy-A1b	Psy-D1a	Psy-B1a or b	Wx-B1a	Hap-4A-C	Hap-5D-C	H1g	GS-D1a	Hap-H	Hap-H	Hap-H
187	Pingtoumai	ZM007568	Spring	Shouning, Fujian	Landrace	V	Southern winter wheat region	/	Rht-B1a	Rht-D1a	Vrn-A1	Vrn-B1b	Vrn-D1a	Ppd-D1a	PHS+	Sdr-B1a	Vp-1Ba,b	PHS-	Westonia type	Dreb-B1b	Lr14+	Heterozygous	Lr68-	Yr15-	Fhb1+	1BL.1BL	Non 7OE	Ax1 or Ax2*	Glu-D1a	PiNA-D1a	Pinb-D1a	Pinb-B2a	Ppo-A1a	Ppo-D1a	Zds-A1a	Lcy-B1b	Pds-B1a	Pod-A1a	Psy-A1b	Psy-D1a	Psy-B1a or b	Wx-B1a	Hap-4A-C	Hap-5D-C	H1c	GS-D1a	Hap-L	Hap-L	Hap-H
188	Qingliuxiaomai	ZM007542	Weak winter	Qingliu, Fujian	Landrace	V	Southern winter wheat region	/	Rht-B1a	Rht-D1a	Vrn-A1	Vrn-B1b	Vrn-D1	Ppd-D1a	PHS+	Sdr-B1a	Vp-1Bc	PHS+	Westonia type	Dreb-B1b	Lr14-	Lr34+	Lr68-	Yr15-	Fhb1+	1BL.1BL	Non 7OE	Ax1 or Ax2*	Glu-D1a	PiNA-D1a	Pinb-D1a	Pinb-B2a	Ppo-A1a	Ppo-D1b	Zds-A1a	Lcy-B1b	Pds-B1a	Pod-A1a	Psy-A1a	Psy-D1a	Psy-B1a or b	Wx-B1a	Hap-4A-C	Hap-5D-C	H1g	GS-D1a	Hap-H	Hap-H	Hap-H
189	Sanyuehuang	ZM007512	Spring	Jianou, Fujian	Landrace	V	Southern winter wheat region	/	Rht-B1a	Rht-D1a	Vrn-A1	Vrn-B1	Vrn-D1	Ppd-D1a	PHS+	Sdr-B1a	Vp-1Ba,b	PHS-	Westonia type	Dreb-B1b	Lr14-	Lr34+	Lr68-	Yr15-	Fhb1+	1BL.1BL	Non 7OE	Ax1 or Ax2*	Glu-D1a	PiNA-D1a	Pinb-D1a	Pinb-B2b	Ppo-A1a	Ppo-D1b	Zds-A1b	Lcy-B1b	Pds-B1a	Pod-A1a	Heterozygous	Psy-D1a	Psy-B1a or b	Wx-B1a	Hap-4A-C	Hap-5D-C	H1c	GS-D1a	Hap-L	Hap-H	Hap-H
190	Shanglinxiaomai	ZM007719	Spring	Shanglin, Guangxi	Landrace	V	Southern winter wheat region	/	Rht-B1a	Rht-D1a	Vrn-A1	Vrn-B1	Vrn-D1a	Ppd-D1b	PHS+	Sdr-B1a	Vp-1Ba,b	PHS-	Westonia type	Dreb-B1b	Lr14-	Lr34+	Lr68-	Yr15-	Fhb1-	1BL.1BL	7OE	Ax1 or Ax2*	Glu-D1a	PiNA-D1a	Pinb-D1a	Pinb-B2a	Ppo-A1b	Ppo-D1b	Zds-A1a	Lcy-B1b	Pds-B1a	Pod-A1a	Psy-A1b	Psy-D1a	Psy-B1a or b	Wx-B1a	Hap-4A-C	Hap-5D-C	H1g	GS-D1a	Hap-H	Hap-H	Hap-H
191	Shangraoxiaomai	ZM011494	Spring	Raoping, Guangdong	Landrace	V	Southern winter wheat region	/	Rht-B1a	Rht-D1a	Vrn-A1	Vrn-B1b	Vrn-D1	Ppd-D1a	PHS+	Sdr-B1a	Vp-1Ba,b	PHS-	Westonia type	Dreb-B1b	Lr14-	Lr34+	Lr68-	Yr15-	Fhb1-	1BL.1BL	Non 7OE	Ax1 or Ax2*	Glu-D1a	PiNA-D1a	Pinb-D1a	Pinb-B2b	Ppo-A1a	Ppo-D1b	Zds-A1b	Lcy-B1b	Pds-B1a	Pod-A1a	Psy-A1b	Psy-D1a	Psy-B1a or b	Wx-B1a	Hap-4A-C	Hap-5D-C	H1c	GS-D1a	Hap-H	Hap-H	Hap-H
192	Shengen	ZM007521	Spring	Huian, Fujian	Landrace	V	Southern winter wheat region	/	Rht-B1a	Rht-D1a	Vrn-A1	Vrn-B1	Vrn-D1	Ppd-D1b	PHS+	Sdr-B1a	Vp-1Ba,b	PHS-	Westonia type	Dreb-B1b	Lr14-	Lr34-	Lr68-	Yr15-	Fhb1-	1BL.1BL	Non 7OE	Null	Glu-D1a	PiNA-D1a	Heterozygous	Pinb-B2a	Ppo-A1a	Ppo-D1b	Zds-A1a	Lcy-B1b	Pds-B1a	Pod-A1a	Psy-A1b	Psy-D1a	Psy-B1a or b	Wx-B1a	Hap-4A-C	Hap-5D-C	H1g	GS-D1a	Hap-H	Hap-H	Hap-H
193	Sifangmai	ZM007745	Spring	Quanzhou, Guangxi	Landrace	V	Southern winter wheat region	/	Rht-B1a	Rht-D1a	Vrn-A1	Vrn-B1b	Vrn-D1	Ppd-D1a	PHS+	Sdr-B1a	Vp-1Ba,b	PHS+	Westonia type	Dreb-B1a	Lr14+	Lr34-	Lr68-	Yr15-	Fhb1+	1BL.1BL	Non 7OE	Ax1 or Ax2*	Glu-D1a	PiNA-D1a	Pinb-D1a	Pinb-B2a	Ppo-A1a	Ppo-D1a	Zds-A1a	Lcy-B1b	Pds-B1a	Pod-A1a	Heterozygous	Psy-D1a	Psy-B1a or b	Wx-B1a	Hap-4A-C	Hap-5D-C	H1g	GS-D1a	Hap-L	Hap-H	NA
194	Sihuixiaomai	ZM007649	Spring	Sihui, Guangdong	Landrace	V	Southern winter wheat region	/	Rht-B1a	Rht-D1a	Vrn-A1	Vrn-B1b	Vrn-D1	Ppd-D1a	PHS+	Sdr-B1a	Vp-1Ba,b	PHS+	Westonia type	NA	Lr14-	Lr34+	Lr68-	Yr15-	Fhb1-	1BL.1BL	7OE	Ax1 or Ax2*	Glu-D1a	PiNA-D1a	Pinb-D1a	Pinb-B2b	Ppo-A1a	Ppo-D1a	Zds-A1a	NA	Pds-B1a	NA	Psy-A1b	Psy-D1a	Psy-B1a or b	Wx-B1a	Hap-4A-C	Hap-5D-C	H1c	GS-D1a	Hap-H	Hap-H	Hap-H
195	Songruimai	ZM007552	Spring	Longyan, Fujian	Landrace	V	Southern winter wheat region	/	Rht-B1a	Rht-D1a	Vrn-A1	Vrn-B1b	Vrn-D1a	Ppd-D1a	PHS+	Sdr-B1a	Vp-1Ba,b	PHS-	Westonia type	Dreb-B1b	Lr14-	Lr34-	Lr68-	Yr15-	Fhb1+	1BL.1BL	Non 7OE	Ax1 or Ax2*	Glu-D1a	PiNA-D1a	Pinb-D1a	Pinb-B2b	Ppo-A1b	Ppo-D1b	Zds-A1b	Lcy-B1b	Pds-B1a	Pod-A1a	Psy-A1b	Psy-D1a	Psy-B1a or b	Wx-B1a	Hap-4A-C	Hap-5D-C	H1c	GS-D1a	Hap-H	Hap-L	Hap-H
196	Wenhengmai	ZM007548	Spring	Liancheng, Fujian	Landrace	V	Southern winter wheat region	/	Rht-B1a	Rht-D1a	Vrn-A1	Vrn-B1	Vrn-D1	Ppd-D1a	PHS+	Sdr-B1a	Vp-1Ba,b	PHS-	Westonia type	Dreb-B1b	Lr14+	Lr34+	Lr68-	Yr15-	Fhb1-	1BL.1BL	Non 7OE	Ax1 or Ax2*	Glu-D1a	PiNA-D1a	Pinb-D1a	Pinb-B2a	Ppo-A1a	Ppo-D1a	Zds-A1a	Lcy-B1b	Pds-B1a	Pod-A1a	Heterozygous	Psy-D1a	Psy-B1a or b	Wx-B1a	Hap-4A-C	Hap-5D-C	H1c	GS-D1a	Hap-H	Hap-H	Hap-H
197	Wuzhouxiaomai	ZM007683	Spring	Dapu, Guangdong	Landrace	V	Southern winter wheat region	/	Rht-B1a	Rht-D1a	Vrn-A1	Vrn-B1b	Vrn-D1	Ppd-D1a	PHS+	Sdr-B1a	Vp-1Ba,b	PHS-	Westonia type	Dreb-B1b	Lr14-	Lr34+	Lr68-	Yr15-	Fhb1-	1BL.1BL	Non 7OE	Ax1 or Ax2*	Glu-D1a	PiNA-D1a	Pinb-D1a	Pinb-B2b	Ppo-A1a	Ppo-D1b	Zds-A1a	Lcy-B1b	Pds-B1a	Pod-A1a	Psy-A1b	Psy-D1a	Psy-B1a or b	Wx-B1a	Hap-4A-C	Hap-5D-C	H1g	GS-D1a	Hap-H	Hap-L	Hap-H
198	Yishanxiaomai	ZM007734	Weak winter	Yishan, Guangxi	Landrace	V	Southern winter wheat region	/	Rht-B1a	Rht-D1a	Vrn-A1	Vrn-B1	Vrn-D1	Ppd-D1b	PHS+	Sdr-B1a	Vp-1Bc	PHS+	Westonia type	Dreb-B1b	Lr14+	Lr34+	Lr68-	Yr15-	Fhb1-	1BL.1BL	7OE	Ax1 or Ax2*	Glu-D1a	PiNA-D1a	Pinb-D1a	Pinb-B2a	Ppo-A1a	Ppo-D1a	Zds-A1a	Lcy-B1b	Pds-B1a	Pod-A1a	NA	Psy-D1a	Psy-B1a or b	Wx-B1a	Hap-4A-C	Hap-5D-C	H1g	GS-D1a	Hap-H	Hap-H	Hap-H
199	Dixiuzao	ZM010368	Spring	Fujian	Modern cultivar	V	Southern winter wheat region	1960s	Rht-B1a	Rht-D1a	Vrn-A1a	Vrn-B1b	Vrn-D1	Ppd-D1a	PHS+	Sdr-B1b	Vp-1Bc	PHS-	Kauz type	Dreb-B1b	Lr14-	Lr34+	Lr68-	Yr15-	Fhb1-	1BL.1BL	Non 7OE	Null	Glu-D1a	PiNA-D1a	Pinb-D1a	Pinb-B2a	Ppo-A1a	Ppo-D1a	Zds-A1b	Lcy-B1b	Pds-B1a	Pod-A1b	Psy-A1b	Psy-D1a	Psy-B1a or b	Wx-B1a	Hap-4A-C	Hap-5D-C	H1g	GS-D1a	Hap-L	Hap-L	Hap-H
200	Fufan 904	ZM015564	Spring	Fujian	Modern cultivar	V	Southern winter wheat region	1980s	Rht-B1a	Rht-D1a	Vrn-A1	Vrn-B1b	Vrn-D1	Ppd-D1b	PHS+	Sdr-B1a	Vp-1Bc	PHS+	Westonia type	Dreb-B1b	Lr14-	Lr34+	Lr68-	Yr15-	Fhb1-	1BL.1BL	7OE	Ax1 or Ax2*	Glu-D1a	PiNA-D1b	Pinb-D1a	Pinb-B2a	Ppo-A1a	Ppo-D1b	Zds-A1b	Lcy-B1b	Pds-B1a	Pod-A1a	Psy-A1b	Psy-D1a	Psy-B1a or b	Wx-B1a	Hap-4A-C	Hap-5D-C	H1c	GS-D1a	Hap-L	Hap-H	Hap-H
201	Funong 60112	ZM015545	Spring	Fujian	Modern cultivar	V	Southern winter wheat region	1950s	Rht-B1a	Rht-D1a	Vrn-A1	Vrn-B1b	Vrn-D1	Ppd-D1a	PHS+	Sdr-B1a	Vp-1Bc	PHS+	Westonia type	Dreb-B1a	Lr14+	Lr34+	Lr68-	Yr15-	Fhb1+	1BL.1BL	Non 7OE	Null	Glu-D1a	PiNA-D1a	Pinb-D1a	Pinb-B2a	Ppo-A1a	Ppo-D1b	Zds-A1a	Lcy-B1b	Pds-B1b	Pod-A1b	Psy-A1b	Psy-D1a	Psy-B1a or b	Wx-B1a	Hap-4A-C	Hap-5D-C	H1g	GS-D1a	Hap-L	Hap-H	Hap-H
202	Hongmai 5	ZM010394	Spring	Fujian	Modern cultivar	V	Southern winter wheat region	1970s	Rht-B1a	Rht-D1a	Vrn-A1	Vrn-B1b	Vrn-D1	Ppd-D1a	PHS+	Sdr-B1a	Vp-1Ba,b	PHS-	Westonia type	Dreb-B1a	Lr14-	Lr34-	Lr68-	Yr15-	Fhb1-	1BL.1BL	Non 7OE	Ax1 or Ax2*	Glu-D1b	PiNA-D1a	Pinb-D1a	Pinb-B2a	Ppo-A1a	Ppo-D1a	Zds-A1a	Lcy-B1a	Pds-B1b	Pod-A1a	Psy-A1b	Psy-D1a	Psy-B1a or b	Wx-B1b	Hap-4A-T	NA	H1g	GS-D1a	Hap-H	Hap-H	Hap-H
203	Jia 35	ZM015503	Spring	Fujian	Modern cultivar	V	Southern winter wheat region	1950s	Rht-B1a	Rht-D1a	Vrn-A1	Vrn-B1b	Vrn-D1	Ppd-D1a	PHS+	Heterozygous	Vp-1Ba,b	PHS-	Heterozygous	Dreb-B1a	Lr14-	Lr34-	Lr68+	Yr15-	Fhb1+	1BL.1BL	Non 7OE	Ax1 or Ax2*	Glu-D1a	PiNA-D1a	Pinb-D1a	Pinb-B2a	Ppo-A1a	Ppo-D1b	Zds-A1b	Lcy-B1b	Pds-B1a	Pod-A1a	Psy-A1a	Psy-D1a	Psy-B1a or b	Wx-B1a	Hap-4A-C	Hap-5D-C	H1g	GS-D1a	Hap-L	Hap-H	Hap-H
204	Jinmai 2148	ZM010375	Spring	Fujian	Modern cultivar	V	Southern winter wheat region	1970s	Rht-B1a	Rht-D1a	Vrn-A1	Vrn-B1b	Vrn-D1	Ppd-D1a	Heterozygous	Sdr-B1a	Vp-1Ba,b	PHS-	Westonia type	Dreb-B1a	Lr14-	Lr34-	Lr68-	Yr15-	Fhb1-	1BL.1BL	Non 7OE	Ax1 or Ax2*	Glu-D1a	PiNA-D1a	Pinb-D1a	Pinb-B2b	Ppo-A1a	Ppo-D1b	Zds-A1a	Lcy-B1b	Heterozygous	Pod-A1b	Psy-A1b	Psy-D1a	Psy-B1a or b	Wx-B1a	Hap-4A-C	Hap-5D-C	H1g	GS-D1a	Hap-L	Hap-H	Hap-H
205	Jinmai 4058	ZM010376	Spring	Fujian	Modern cultivar	V	Southern winter wheat region	1970s	Rht-B1a	Rht-D1b	Vrn-A1	Vrn-B1b	Vrn-D1	Ppd-D1a	PHS+	Sdr-B1a	Vp-1Ba,b	PHS-	Westonia type	NA	Lr14-	Lr34-	Lr68+	Yr15-	Fhb1-	1BL.1BL	NA	Null	Glu-D1a	PiNA-D1a	Pinb-D1a	Pinb-B2b	Ppo-A1b	Ppo-D1b	Zds-A1a	Lcy-B1a	Pds-B1a	Pod-A1a	Psy-A1a	Psy-D1a	Psy-B1a or b	Wx-B1a	Hap-4A-C	NA	H1g	GS-D1a	Hap-L	Hap-H	Hap-H
206	Jinmai 5	ZM015531	Spring	Fujian	Modern cultivar	V	Southern winter wheat region	1970s	Rht-B1a	Rht-D1a	Vrn-A1	Vrn-B1b	Vrn-D1a	Ppd-D1b	PHS+	Sdr-B1a	Vp-1Ba,b	PHS-	Kauz type	Dreb-B1b	Lr14-	Lr34-	Lr68-	Yr15-	Fhb1-	1BL.1BL	Non 7OE	Null	Glu-D1a	PiNA-D1a	Pinb-D1b	Pinb-B2b	Ppo-A1a	Ppo-D1b	Zds-A1a	Lcy-B1b	Pds-B1a	Pod-A1a	Psy-A1b	Psy-D1a	Psy-B1a or b	Wx-B1a	Hap-4A-C	Hap-5D-C	H1g	GS-D1a	Hap-L	Hap-L	Hap-H
207	Kangxiu 10	ZM010352	Spring	Fujian	Modern cultivar	V	Southern winter wheat region	1960s	Rht-B1a	Rht-D1a	Vrn-A1	Vrn-B1	Vrn-D1	Ppd-D1a	PHS+	Sdr-B1a	Vp-1Ba,b	PHS-	Westonia type	Dreb-B1a	Lr14-	Lr34-	Lr68-	Yr15-	Fhb1-	1BL.1BL	Non 7OE	Null	Glu-D1a	PiNA-D1a	Pinb-D1a	Pinb-B2b	Ppo-A1a	Ppo-D1a	Zds-A1a	Lcy-B1a	Pds-B1a	Pod-A1b	Psy-A1b	Psy-D1a	Psy-B1a or b	Wx-B1a	Hap-4A-C	Hap-5D-C	H1g	GS-D1a	Hap-L	Hap-H	Hap-H
208	Longxi 18	ZM015502	Spring	Fujian	Modern cultivar	V	Southern winter wheat region	1980s	Rht-B1a	Rht-D1a	Vrn-A1a	Vrn-B1b	Vrn-D1	Ppd-D1a	PHS-	Sdr-B1b	Vp-1Ba,b	PHS-	Westonia type	Dreb-B1a	Lr14-	Lr34-	Lr68-	Yr15-	Fhb1-	1BL.1BL	Non 7OE	Ax1 or Ax2*	Glu-D1a	PiNA-D1a	Pinb-D1a	Pinb-B2b	Ppo-A1a	Ppo-D1b	Zds-A1a	Lcy-B1a	Pds-B1b	Pod-A1b	Psy-A1b	Psy-D1a	Psy-B1a or b	Wx-B1a	Hap-4A-C	Hap-5D-C	H1g	GS-D1a	Hap-H	Hap-L	Hap-H
209	Longxi 35	ZM010390	Spring	Fujian	Modern cultivar	V	Southern winter wheat region	1970s	Rht-B1a	Rht-D1a	Vrn-A1a	Vrn-B1b	Vrn-D1	Ppd-D1a	PHS-	Sdr-B1b	Vp-1Ba,b	PHS-	Kauz type	Dreb-B1b	Lr14-	Lr34-	Lr68-	Yr15-	Fhb1-	1BL.1BL	Non 7OE	Null	Glu-D1b	PiNA-D1a	Pinb-D1a	Pinb-B2b	Ppo-A1a	Ppo-D1b	Zds-A1a	Lcy-B1b	Pds-B1b	Pod-A1b	Psy-A1b	Psy-D1a	Psy-B1a or b	Wx-B1a	Hap-4A-C	Hap-5D-C	H1g	GS-D1b	Hap-L	Hap-L	Hap-H
210	Longxi 6	ZM015501	Spring	Fujian	Modern cultivar	V	Southern winter wheat region	1990s	Rht-B1b	Rht-D1a	Vrn-A1a	Vrn-B1b	Vrn-D1	Ppd-D1a	PHS+	Sdr-B1a	Vp-1Ba,b	PHS-	Kauz type	Dreb-B1b	Lr14-	Lr34-	Lr68-	Yr15-	Fhb1-	1BL.1RS	Non 7OE	Ax1 or Ax2*	Glu-D1b	PiNA-D1a	Pinb-D1a	Pinb-B2b	Ppo-A1b	Ppo-D1b	Zds-A1a	Lcy-B1b	Pds-B1b	Pod-A1b	Psy-A1b	Psy-D1a	Psy-B1a or b	Wx-B1a	Hap-4A-T	Hap-5D-C	H1g	GS-D1a	Hap-L	Hap-H	Hap-H
211	Pumai 1	ZM010384	Spring	Fujian	Modern cultivar	V	Southern winter wheat region	1970s	Rht-B1a	Rht-D1a	Vrn-A1	Vrn-B1b	Vrn-D1	Ppd-D1a	PHS+	Sdr-B1a	Vp-1Ba,b	PHS-	Heterozygous	Dreb-B1a	Lr14-	Lr34-	Lr68-	Yr15-	Fhb1-	1BL.1BL	Non 7OE	Ax1 or Ax2*	Glu-D1a	PiNA-D1a	Pinb-D1a	Pinb-B2b	Ppo-A1a	Ppo-D1b	Zds-A1a	Lcy-B1a	Pds-B1a	Pod-A1a	Psy-A1b	Psy-D1a	Psy-B1a or b	Wx-B1a	Hap-4A-C	Hap-5D-C	H1g	GS-D1a	Hap-L	Hap-H	Hap-H
212	Pumai 7837	ZM015515	Spring	Fujian	Modern cultivar	V	Southern winter wheat region	1950s	Rht-B1a	Rht-D1a	Vrn-A1a	Vrn-B1b	Vrn-D1	Ppd-D1a	PHS+	Sdr-B1a	Vp-1Ba,b	PHS-	Westonia type	Dreb-B1a	Lr14+	Lr34-	Lr68-	Yr15-	Fhb1-	1BL.1BL	7OE	Null	Glu-D1a	Heterozygous	Pinb-D1a	Pinb-B2b	Ppo-A1b	Ppo-D1b	Zds-A1a	Lcy-B1a	Pds-B1b	Pod-A1b	Psy-A1b	Psy-D1a	Psy-B1a or b	Wx-B1a	Hap-4A-C	Hap-5D-C	H1g	GS-D1a	Hap-L	Hap-L	Hap-H
213	Quanmai 1	ZM017909	Spring	Fujian	Modern cultivar	V	Southern winter wheat region	1980s	Rht-B1a	Rht-D1a	Vrn-A1	Vrn-B1b	Vrn-D1	Ppd-D1a	PHS-	Sdr-B1a	Vp-1Ba,b	PHS-	Westonia type	Dreb-B1a	Lr14+	Lr34-	Lr68-	Yr15-	Fhb1-	1BL.1BL	Non 7OE	Ax1 or Ax2*	Glu-D1a	PiNA-D1a	Pinb-D1a	Pinb-B2b	Ppo-A1a	Ppo-D1b	Zds-A1a	Lcy-B1a	Pds-B1a	Pod-A1b	Psy-A1b	Psy-D1a	Psy-B1a or b	Wx-B1a	Hap-4A-T	Hap-5D-C	H1g	GS-D1a	Hap-L	Hap-H	Hap-H
214	Taizhong 1	ZM013075	Spring	Taiwan	Modern cultivar	V	Southern winter wheat region	1950s	Rht-B1a	Rht-D1a	Vrn-A1	Vrn-B1b	Vrn-D1	Ppd-D1a	PHS+	Sdr-B1a	Vp-1Ba,b	PHS+	Kauz type	Dreb-B1a	Lr14-	Lr34+	Lr68-	Yr15-	Fhb1+	1BL.1BL	Non 7OE	Ax1 or Ax2*	Glu-D1a	PiNA-D1a	Pinb-D1b	Heterozygous	Ppo-A1a	Ppo-D1b	Zds-A1a	Lcy-B1a	Pds-B1a	Pod-A1b	Psy-A1b	Heterozygous	Psy-B1a or b	Wx-B1a	Hap-4A-T	Hap-5D-C	H1g	Heterozygous	Hap-L	Hap-H	Hap-L
215	Taizhong 23	ZM013082	Spring	Taiwan	Modern cultivar	V	Southern winter wheat region	1950s	Rht-B1a	Rht-D1a	Vrn-A1	Vrn-B1b	Vrn-D1	Ppd-D1a	PHS+	Sdr-B1a	Vp-1Ba,b	PHS+	Kauz type	Dreb-B1b	Lr14+	Lr34+	Lr68-	Yr15-	Fhb1+	1BL.1BL	Non 7OE	Ax1 or Ax2*	Glu-D1a	PiNA-D1a	Pinb-D1a	Pinb-B2a	Ppo-A1a	Ppo-D1b	Zds-A1a	Lcy-B1b	Pds-B1a	Pod-A1a	Psy-A1b	Psy-D1a	Psy-B1a or b	Wx-B1a	Hap-4A-C	Hap-5D-C	H1g	GS-D1a	Hap-L	Hap-L	Hap-H
216	Taizhong 34	/	Spring	Taiwan	Modern cultivar	V	Southern winter wheat region	1990s	Rht-B1a	Rht-D1b	Vrn-A1a	Vrn-B1b	Vrn-D1	Ppd-D1a	PHS-	Sdr-B1b	Vp-1Ba,b	PHS-	Kauz type	Dreb-B1a	Lr14-	Lr34-	Lr68-	Yr15-	Fhb1-	1BL.1BL	7OE	Null	Glu-D1a	PiNA-D1b	Pinb-D1a	Pinb-B2a	Ppo-A1a	Ppo-D1a	Zds-A1a	Lcy-B1b	Pds-B1a	Pod-A1b	Psy-A1b	Psy-D1a	Psy-B1a or b	Wx-B1a	Hap-4A-T	Hap-5D-C	H1g	GS-D1a	Hap-H	Hap-L	Hap-H
217	Taizhongxuan 2	ZM015504	Spring	Taiwan	Modern cultivar	V	Southern winter wheat region	1980s	Rht-B1a	Rht-D1b	Vrn-A1a	Vrn-B1b	Vrn-D1	Ppd-D1a	PHS-	Sdr-B1a	Vp-1Bc	PHS-	Kauz type	Dreb-B1b	Lr14-	Lr34-	Lr68-	Yr15-	Fhb1-	1BL.1BL	Non 7OE	Ax1 or Ax2*	Glu-D1b	PiNA-D1b	Pinb-D1a	Pinb-B2b	Ppo-A1a	Ppo-D1b	Zds-A1b	Lcy-B1b	Pds-B1a	Pod-A1a	Psy-A1b	Psy-D1a	Psy-B1a or b	Wx-B1a	Hap-4A-C	Hap-5D-C	H1g	GS-D1a	Hap-L	Hap-L	Hap-H
218	Yuemai 6148	/	Spring	Guangdong	Modern cultivar	V	Southern winter wheat region	1980s	Rht-B1a	Rht-D1a	Vrn-A1a	Vrn-B1b	Vrn-D1	Ppd-D1a	PHS-	Sdr-B1a	Vp-1Bc	PHS-	Westonia type	Dreb-B1b	Lr14+	Lr34-	Lr68-	Yr15-	Fhb1-	1BL.1BL	Non 7OE	Null	Glu-D1b	PiNA-D1a	Pinb-D1a	Pinb-B2a	Ppo-A1a	Ppo-D1b	Zds-A1a	Lcy-B1b	Pds-B1b	Pod-A1b	Psy-A1b	Psy-D1a	Psy-B1a or b	Wx-B1a	Heterozygous	Hap-5D-C	H1g	GS-D1a	Hap-L	Hap-L	Hap-H
219	Yuenong 5	ZM010416	Spring	Guangdong	Modern cultivar	V	Southern winter wheat region	1950s	Rht-B1a	Rht-D1a	Vrn-A1	Vrn-B1b	Vrn-D1	Ppd-D1a	PHS+	Sdr-B1a	Vp-1Ba,b	PHS-	Westonia type	Dreb-B1b	Lr14+	Lr34+	Lr68-	Yr15-	Fhb1+	1BL.1BL	Non 7OE	Ax1 or Ax2*	Glu-D1a	PiNA-D1a	Pinb-D1a	Pinb-B2a	Ppo-A1a	Ppo-D1b	Zds-A1b	Lcy-B1b	Pds-B1a	Pod-A1a	Psy-A1b	Psy-D1a	Psy-B1a or b	Wx-B1a	Hap-4A-C	Hap-5D-C	H1c	GS-D1a	Hap-H	Hap-L	Hap-H
220	Yueshan	ZM010419	Spring	Guangdong	Modern cultivar	V	Southern winter wheat region	1950s	Rht-B1b	Rht-D1a	Vrn-A1a	Vrn-B1b	Vrn-D1	Ppd-D1a	PHS+	Sdr-B1a	Vp-1Ba,b	PHS-	Westonia type	Dreb-B1b	Lr14+	Lr34+	Lr68-	Yr15-	Fhb1-	1BL.1BL	Non 7OE	Ax1 or Ax2*	Glu-D1a	PiNA-D1a	Pinb-D1a	Pinb-B2a	Ppo-A1a	Ppo-D1b	Zds-A1b	Lcy-B1b	Pds-B1a	Pod-A1a	Psy-A1b	Psy-D1a	Psy-B1a or b	Wx-B1a	Hap-4A-C	Hap-5D-C	H1c	GS-D1a	Hap-H	Hap-L	Hap-H
221	Angmanqixiaomai	ZM010756	Spring	Heilongjiang	Landrace	VI	Northeastern spring wheat region	/	Rht-B1a	Rht-D1a	Vrn-A1a	Vrn-B1b	Vrn-D1	Ppd-D1b	PHS+	Sdr-B1b	Vp-1Ba,b	PHS+	Westonia type	Dreb-B1b	Lr14+	Lr34-	Lr68+	Yr15-	Fhb1-	1BL.1BL	7OE	Null	Glu-D1b	PiNA-D1a	Pinb-D1a	Pinb-B2a	Ppo-A1a	Ppo-D1a	Zds-A1a	Lcy-B1b	Pds-B1a	Pod-A1a	Psy-A1b	Psy-D1a	Psy-B1a or b	Wx-B1a	Hap-4A-C	Hap-5D-C	H1c	GS-D1a	Hap-L	Hap-H	Hap-H
222	Baimang	ZM004340	Spring	Nenjiang, Heilongjiang	Landrace	VI	Northeastern spring wheat region	/	Rht-B1a	Rht-D1a	Vrn-A1a	Vrn-B1b	Vrn-D1	Ppd-D1b	PHS+	Sdr-B1b	Vp-1Bc	PHS+	Westonia type	Dreb-B1b	Lr14+	Lr34-	Lr68-	Yr15-	Fhb1-	1BL.1BL	7OE	Null	Glu-D1b	PiNA-D1b	Pinb-D1a	Pinb-B2a	Ppo-A1b	Ppo-D1a	Zds-A1b	Lcy-B1b	Pds-B1a	Pod-A1a	Psy-A1b	Psy-D1g	Psy-B1a or b	Wx-B1a	Hap-4A-C	Hap-5D-C	H1g	GS-D1a	Hap-L	Hap-L	Hap-H
223	Baiyoumai	ZM004326	Spring	Aihui, Heilongjiang	Landrace	VI	Northeastern spring wheat region	/	Rht-B1a	Rht-D1a	Heterozygous	Vrn-B1b	Vrn-D1a	Ppd-D1b	PHS-	Sdr-B1b	Heterozygous	PHS-	Heterozygous	Dreb-B1b	Lr14+	Lr34+	Lr68+	Yr15+	Fhb1-	1BL.1BL	7OE	NA	Glu-D1a	PiNA-D1a	Pinb-D1a	Pinb-B2a	Ppo-A1b	Ppo-D1b	Zds-A1a	Lcy-B1b	Pds-B1a	Pod-A1a	Psy-A1b	Psy-D1a	Psy-B1a or b	Wx-B1a	Hap-4A-C	Hap-5D-C	H1g	GS-D1a	Hap-L	Hap-L	NA
224	Dalihuang	ZM010720	Spring	Shangzhi, Heilongjiang	Landrace	VI	Northeastern spring wheat region	/	Rht-B1b	Rht-D1a	Vrn-A1	Vrn-B1b	Vrn-D1	Ppd-D1a	PHS+	Sdr-B1b	Vp-1Bc	PHS+	Westonia type	Dreb-B1b	Lr14-	Lr34-	Lr68-	Yr15-	Fhb1-	1BL.1BL	Non 7OE	Null	Glu-D1b	PiNA-D1b	Pinb-D1a	Pinb-B2a	Ppo-A1a	Ppo-D1a	Zds-A1a	Lcy-B1b	Pds-B1a	Pod-A1a	Psy-A1b	Psy-D1a	Psy-B1a or b	Wx-B1a	Hap-4A-C	Hap-5D-C	H1g	GS-D1a	Hap-L	Hap-L	Hap-H
225	Daqingmang	ZM010715	Spring	Fujin, Heilongjiang	Landrace	VI	Northeastern spring wheat region	/	Rht-B1a	Rht-D1a	Vrn-A1	Vrn-B1b	Vrn-D1	Ppd-D1b	PHS+	Sdr-B1a	Vp-1Bc	PHS-	Westonia type	Dreb-B1b	Lr14+	Lr34+	Lr68+	Yr15-	Fhb1-	1BL.1BL	7OE	Ax1 or Ax2*	Glu-D1a	PiNA-D1a	Pinb-D1a	Pinb-B2b	Ppo-A1b	Ppo-D1b	Zds-A1a	Lcy-B1b	Pds-B1a	Pod-A1a	Psy-A1b	Psy-D1a	Psy-B1a or b	Wx-B1a	Hap-4A-C	Hap-5D-C	H1g	GS-D1a	Hap-L	Hap-L	Hap-H
226	Daqingmang	ZM010711	Spring	Beian, Heilongjiang	Landrace	VI	Northeastern spring wheat region	/	Rht-B1a	Rht-D1a	Vrn-A1	Vrn-B1b	Vrn-D1	Ppd-D1b	PHS+	Sdr-B1a	Vp-1Ba,b	PHS-	Westonia type	Dreb-B1b	Lr14+	Lr34+	Lr68+	Yr15-	Fhb1-	1BL.1BL	7OE	Ax1 or Ax2*	Glu-D1a	PiNA-D1a	Pinb-D1a	Pinb-B2a	Ppo-A1a	Ppo-D1a	Zds-A1a	Lcy-B1b	Pds-B1a	Pod-A1a	Psy-A1b	Psy-D1a	Psy-B1a or b	Wx-B1a	Hap-4A-C	Hap-5D-C	H1c	GS-D1a	Hap-L	Hap-H	Hap-H
227	Dunhuachunmai	ZM010769	Spring	Dunhua, Jilin	Landrace	VI	Northeastern spring wheat region	/	Rht-B1a	Rht-D1a	Vrn-A1	Vrn-B1b	Vrn-D1	Ppd-D1b	PHS+	Sdr-B1a	Vp-1Ba,b	PHS+	Westonia type	Dreb-B1b	Lr14-	Lr34+	Lr68-	Yr15-	Fhb1-	1BL.1BL	7OE	Ax1 or Ax2*	Glu-D1a	PiNA-D1a	Pinb-D1a	Pinb-B2a	Ppo-A1a	Ppo-D1b	Zds-A1b	Lcy-B1b	Pds-B1b	Pod-A1a	Psy-A1b	Psy-D1a	Psy-B1a or b	Wx-B1a	Hap-4A-C	Hap-5D-C	H1c	GS-D1a	Hap-H	Hap-H	Hap-H
228	Fulong	ZM004372	Spring	Heilongjiang	Landrace	VI	Northeastern spring wheat region	/	Rht-B1a	Rht-D1a	Vrn-A1a	Vrn-B1b	Vrn-D1a	Ppd-D1b	PHS+	Sdr-B1b	Vp-1Bc	PHS-	Kauz type	Dreb-B1b	Lr14+	Lr34-	Lr68-	Yr15-	Fhb1-	1BL.1BL	Non 7OE	Ax1 or Ax2*	Glu-D1b	PiNA-D1a	Pinb-D1b	Pinb-B2a	Ppo-A1a	Ppo-D1a	Zds-A1b	Lcy-B1a	Pds-B1a	Pod-A1a	Psy-A1b	Psy-D1a	Psy-B1a or b	Wx-B1a	Hap-4A-C	Hap-5D-C	H1g	GS-D1a	Hap-L	Hap-L	Hap-H
229	Guangtou	ZM004338	Spring	Nenjiang, Heilongjiang	Landrace	VI	Northeastern spring wheat region	/	Rht-B1a	Rht-D1a	Vrn-A1a	Vrn-B1b	Vrn-D1	Ppd-D1b	PHS-	Sdr-B1b	Vp-1Ba,b	PHS-	Kauz type	Dreb-B1a	Lr14+	Lr34+	Lr68+	Yr15-	Fhb1-	1BL.1BL	Non 7OE	Null	Glu-D1a	PiNA-D1a	Pinb-D1a	Pinb-B2a	Ppo-A1b	Ppo-D1b	Zds-A1b	Lcy-B1b	Pds-B1a	Pod-A1a	Psy-A1b	Psy-D1a	Psy-B1a or b	Wx-B1a	Hap-4A-C	Hap-5D-C	H1g	GS-D1b	Hap-L	Hap-L	Hap-L
230	Guangtou	ZM004318	Spring	Hailun, Heilongjiang	Landrace	VI	Northeastern spring wheat region	/	Rht-B1a	Rht-D1a	Heterozygous	Vrn-B1b	Vrn-D1a	Ppd-D1b	PHS-	Sdr-B1b	Heterozygous	PHS+	Westonia type	Dreb-B1a	Lr14+	Lr34-	Lr68+	Yr15-	Fhb1-	1BL.1BL	Non 7OE	Null	Glu-D1a	PiNA-D1a	Pinb-D1a	Pinb-B2a	Ppo-A1a	NA	Zds-A1a	Lcy-B1a	Pds-B1a	Pod-A1b	Psy-A1b	Psy-D1a	Psy-B1a or b	Wx-B1a	Hap-4A-C	Hap-5D-C	H1g	GS-D1a	Hap-H	Hap-L	Hap-H
231	Heboxiaomai	ZM010759	Spring	Heilongjiang	Landrace	VI	Northeastern spring wheat region	/	Rht-B1a	Rht-D1a	Vrn-A1	Vrn-B1b	Vrn-D1a	Ppd-D1b	PHS+	Sdr-B1b	Vp-1Ba,b	PHS-	Westonia type	Dreb-B1a	Lr14+	Lr34-	Lr68-	Yr15-	Fhb1-	1BL.1BL	Non 7OE	Ax1 or Ax2*	Glu-D1b	PiNA-D1a	Pinb-D1a	Pinb-B2b	Ppo-A1b	Ppo-D1b	Zds-A1a	Lcy-B1a	Pds-B1a	Pod-A1b	Psy-A1b	Psy-D1a	Psy-B1a or b	Wx-B1a	Hap-4A-C	Hap-5D-C	H1g	GS-D1b	Hap-L	Hap-L	Hap-H
232	Heshangtou	ZM004368	Spring	Heilongjiang	Landrace	VI	Northeastern spring wheat region	/	Rht-B1a	Rht-D1a	Vrn-A1a	Vrn-B1b	Vrn-D1	Ppd-D1b	PHS+	Sdr-B1b	Vp-1Bc	PHS-	Westonia type	Dreb-B1a	Lr14+	Lr34+	Lr68-	Yr15-	Fhb1-	1BL.1BL	Non 7OE	Null	Glu-D1a	PiNA-D1a	Pinb-D1a	Pinb-B2a	Ppo-A1a	Ppo-D1a	Zds-A1b	Lcy-B1a	Pds-B1b	Pod-A1a	Psy-A1b	Psy-D1a	Psy-B1a or b	Wx-B1a	Hap-4A-C	Hap-5D-C	H1g	GS-D1a	Hap-L	Hap-L	Hap-H
233	Hongsili	ZM010749	Spring	Fujin, Heilongjiang	Landrace	VI	Northeastern spring wheat region	/	Rht-B1a	Rht-D1a	Vrn-A1a	Vrn-B1b	Vrn-D1a	Ppd-D1b	PHS-	Sdr-B1b	Vp-1Ba,b	PHS-	Kauz type	Dreb-B1a	Lr14-	Lr34-	Lr68-	Yr15-	Fhb1-	1BL.1BL	Non 7OE	Null	Glu-D1a	PiNA-D1a	Pinb-D1b	Pinb-B2a	Ppo-A1a	Ppo-D1a	Zds-A1b	Lcy-B1a	Pds-B1a	Pod-A1b	Psy-A1b	Psy-D1a	Psy-B1a or b	Wx-B1a	Hap-4A-C	Hap-5D-C	H1g	GS-D1a	Hap-L	Hap-L	Hap-H
234	Hulandaqingmang	ZM010709	Spring	Hulan, Heilongjiang	Landrace	VI	Northeastern spring wheat region	/	Rht-B1a	Rht-D1a	Heterozygous	Vrn-B1b	Vrn-D1	Ppd-D1b	PHS+	Sdr-B1a	Vp-1Ba,b	PHS+	Westonia type	Dreb-B1b	Lr14+	Lr34-	Lr68+	Yr15-	Fhb1-	1BL.1BL	7OE	Ax1 or Ax2*	Glu-D1a	PiNA-D1a	Pinb-D1a	Pinb-B2a	Ppo-A1a	Ppo-D1a	Zds-A1a	Lcy-B1b	Pds-B1a	Pod-A1a	Psy-A1b	Psy-D1a	Psy-B1a or b	Wx-B1a	Hap-4A-C	Hap-5D-C	H1g	GS-D1a	Hap-H	Hap-H	Hap-H
235	Huoqiu	ZM004433	Spring	Panshan, Liaoning	Landrace	VI	Northeastern spring wheat region	/	Rht-B1a	Rht-D1a	Vrn-A1	Vrn-B1b	Vrn-D1a	Ppd-D1b	PHS+	Sdr-B1a	Vp-1Ba,b	PHS-	Westonia type	Dreb-B1b	Lr14-	Lr34+	Lr68+	Yr15-	Fhb1-	1BL.1BL	7OE	Ax1 or Ax2*	Glu-D1a	PiNA-D1a	Pinb-D1a	Pinb-B2a	Ppo-A1b	Ppo-D1b	Zds-A1a	Lcy-B1b	Pds-B1a	Pod-A1a	Psy-A1b	Psy-D1a	Psy-B1a or b	Wx-B1a	Hap-4A-C	Hap-5D-C	H1c	GS-D1a	Heterozygous	Hap-H	NA
236	Mahua	ZM004390	Weak winter	Heilongjiang	Landrace	VI	Northeastern spring wheat region	/	Rht-B1a	Rht-D1a	Vrn-A1	Vrn-B1b	Vrn-D1	Ppd-D1b	PHS+	Sdr-B1a	Vp-1Ba,b	PHS+	Westonia type	Dreb-B1b	Lr14-	Lr34+	Lr68-	Yr15-	Fhb1-	1BL.1BL	7OE	Ax1 or Ax2*	Glu-D1a	PiNA-D1a	Pinb-D1a	Pinb-B2b	Ppo-A1a	Ppo-D1a	Zds-A1a	Lcy-B1b	Pds-B1a	Pod-A1a	Psy-A1b	Psy-D1a	Psy-B1a or b	Wx-B1a	Hap-4A-C	Hap-5D-C	H1c	GS-D1a	Hap-L	Hap-H	Hap-H
237	Mangou 325A531	ZM004300	Spring	Keshan, Heilongjiang	Landrace	VI	Northeastern spring wheat region	/	Rht-B1a	Rht-D1a	Vrn-A1a	Vrn-B1b	Vrn-D1	Ppd-D1b	PHS-	Sdr-B1b	Vp-1Ba,b	PHS-	Kauz type	Dreb-B1b	Lr14+	Lr34-	Lr68-	Yr15-	Fhb1-	1BL.1BL	Non 7OE	Ax1 or Ax2*	Glu-D1a	PiNA-D1a	Pinb-D1b	Pinb-B2a	Ppo-A1a	Ppo-D1b	Zds-A1b	Lcy-B1b	Pds-B1a	Pod-A1a	Psy-A1b	Psy-D1a	Psy-B1a or b	Wx-B1a	Hap-4A-C	Hap-5D-C	H1g	GS-D1a	Hap-L	Hap-L	Hap-H
238	Nonganyanghuomai	ZM004356	Spring	Nongan, Heilongjiang	Landrace	VI	Northeastern spring wheat region	/	Rht-B1a	Rht-D1b	Vrn-A1	Vrn-B1b	Vrn-D1a	Ppd-D1a	PHS+	Sdr-B1b	Vp-1Bc	PHS+	Kauz type	Dreb-B1b	Lr14+	Lr34-	Lr68-	Yr15-	Fhb1-	Null	Non 7OE	Null	Glu-D1b	PiNA-D1a	Pinb-D1a	Pinb-B2a	Ppo-A1a	Ppo-D1b	Zds-A1b	Lcy-B1b	Pds-B1a	Pod-A1b	Psy-A1b	Psy-D1a	Psy-B1a or b	Wx-B1a	Hap-4A-C	Hap-5D-C	H1g	GS-D1a	Hap-L	Hap-L	Hap-H
239	Wangyinglinhongli	ZM010725	Spring	Heilongjiang	Landrace	VI	Northeastern spring wheat region	/	Rht-B1a	Rht-D1a	Vrn-A1a	Vrn-B1b	Vrn-D1	Ppd-D1b	PHS-	Sdr-B1b	Vp-1Ba,b	PHS-	Kauz type	Dreb-B1b	Lr14+	Lr34-	Lr68-	Yr15-	Fhb1-	1BL.1BL	Heterozygous	Null	Glu-D1b	PiNA-D1a	Pinb-D1a	Pinb-B2a	Ppo-A1a	Ppo-D1a	Zds-A1b	Lcy-B1b	Pds-B1a	Pod-A1a	Psy-A1b	Psy-D1a	Psy-B1a or b	Heterozygous	Hap-4A-C	Hap-5D-C	H1g	GS-D1a	Hap-L	Hap-L	Hap-H
240	Xinghuaguangtou	ZM010748	Spring	Heilongjiang	Landrace	VI	Northeastern spring wheat region	/	Rht-B1a	Rht-D1a	Vrn-A1a	Vrn-B1b	Vrn-D1	Ppd-D1b	PHS+	Sdr-B1b	Vp-1Bc	PHS-	Kauz type	Dreb-B1b	Lr14-	Lr34-	Lr68-	Yr15-	Fhb1-	1BL.1BL	Non 7OE	Null	Glu-D1a	PiNA-D1a	Pinb-D1b	Pinb-B2a	Ppo-A1a	Ppo-D1b	Zds-A1a	Lcy-B1b	Pds-B1a	Pod-A1b	Psy-A1b	Psy-D1a	Psy-B1a or b	Wx-B1b	Hap-4A-C	Hap-5D-C	H1g	GS-D1a	Hap-L	Hap-L	Hap-H
241	Yangmai	ZM004358	Spring	Mingshui, Heilongjiang	Landrace	VI	Northeastern spring wheat region	/	Rht-B1a	Rht-D1a	Heterozygous	Vrn-B1b	Vrn-D1	Ppd-D1b	PHS-	Sdr-B1b	Vp-1Ba,b	PHS-	Kauz type	Dreb-B1b	Lr14-	Lr34-	Lr68-	Yr15-	Fhb1-	1BL.1BL	Non 7OE	Ax1 or Ax2*	Glu-D1a	PiNA-D1a	Pinb-D1b	Pinb-B2a	Ppo-A1a	Ppo-D1b	Zds-A1b	Lcy-B1b	Pds-B1a	Pod-A1a	Psy-A1b	Psy-D1a	Psy-B1a or b	Wx-B1a	Hap-4A-C	Hap-5D-C	H1g	GS-D1a	Hap-L	Hap-L	Hap-H
242	Youmangbaifu	ZM004376	Weak winter	Wuchang, Heilongjiang	Landrace	VI	Northeastern spring wheat region	/	Rht-B1a	Rht-D1a	Vrn-A1	Vrn-B1b	Vrn-D1	Ppd-D1b	PHS+	Sdr-B1a	Vp-1Ba,b	PHS-	Westonia type	Dreb-B1b	Lr14-	Lr34+	Lr68-	Yr15-	Fhb1-	1BL.1BL	7OE	Ax1 or Ax2*	Glu-D1a	PiNA-D1a	Pinb-D1a	Pinb-B2b	Ppo-A1a	Ppo-D1a	Zds-A1a	Lcy-B1b	Pds-B1a	Pod-A1a	Psy-A1b	Psy-D1a	Psy-B1a or b	Wx-B1a	Hap-4A-C	Hap-5D-C	H1c	GS-D1a	Hap-H	Hap-H	Hap-H
243	Beimai 1	ZM026641	Spring	Heilongjiang	Modern cultivar	VI	Northeastern spring wheat region	2000s	Rht-B1a	Rht-D1a	Vrn-A1a	Vrn-B1b	Vrn-D1a	Ppd-D1a	PHS+	Sdr-B1a	Vp-1Bc	PHS-	Heterozygous	Dreb-B1a	Lr14+	Lr34-	Lr68-	Yr15-	Fhb1-	1BL.1BL	7OE	Null	Glu-D1b	PiNA-D1a	Pinb-D1a	Pinb-B2b	Ppo-A1b	Ppo-D1b	Zds-A1a	Lcy-B1b	Pds-B1a	Pod-A1a	Psy-A1b	Psy-D1a	Psy-B1a or b	Wx-B1a	Hap-4A-C	Hap-5D-C	H1g	GS-D1a	Hap-H	Hap-L	NA
244	Beimai 3	ZM026639	Spring	Heilongjiang	Modern cultivar	VI	Northeastern spring wheat region	2000s	Heterozygous	Rht-D1a	Vrn-A1	Vrn-B1b	Vrn-D1	Ppd-D1a	PHS+	Sdr-B1b	Vp-1Ba,b	PHS-	Westonia type	Dreb-B1b	Lr14-	Lr34-	Lr68-	Yr15-	Fhb1-	1BL.1BL	Non 7OE	Null	Glu-D1b	PiNA-D1a	Pinb-D1a	Heterozygous	Ppo-A1a	Ppo-D1b	Zds-A1b	Lcy-B1b	Pds-B1a	Pod-A1a	Psy-A1b	Psy-D1a	Psy-B1a or b	Wx-B1a	Hap-4A-C	Hap-5D-C	H1g	GS-D1a	Hap-H	Hap-H	Hap-H
245	Changchun 7	ZM026668	Spring	Jilin	Modern cultivar	VI	Northeastern spring wheat region	2000s	Rht-B1a	Rht-D1a	Vrn-A1a	Vrn-B1b	Vrn-D1	Ppd-D1a	PHS+	Sdr-B1b	Vp-1Bc	PHS-	Westonia type	Dreb-B1b	Lr14-	Lr34+	Lr68-	Yr15-	Fhb1-	1BL.1BL	7OE	Null	Glu-D1b	PiNA-D1b	Pinb-D1a	Pinb-B2a	Ppo-A1b	Ppo-D1b	Heterozygous	Lcy-B1b	Pds-B1a	Pod-A1b	Psy-A1b	Psy-D1a	Psy-B1a or b	Wx-B1a	Hap-4A-C	Hap-5D-C	H1g	GS-D1a	Hap-L	Hap-L	Hap-H
246	Dongnong 101	ZM009732	Spring	Heilongjiang	Modern cultivar	VI	Northeastern spring wheat region	1950s	Rht-B1a	Rht-D1a	Vrn-A1a	Vrn-B1b	Vrn-D1a	Ppd-D1b	PHS+	Sdr-B1b	Vp-1Bc	PHS-	Kauz type	Dreb-B1a	Lr14+	Lr34-	Lr68-	Yr15-	Fhb1-	1BL.1BL	Non 7OE	Null	Glu-D1b	PiNA-D1a	Pinb-D1b	Pinb-B2a	Ppo-A1a	Ppo-D1a	Zds-A1b	Lcy-B1a	Pds-B1a	Pod-A1a	Psy-A1b	Psy-D1a	Psy-B1a or b	Wx-B1a	Hap-4A-C	Hap-5D-C	H1g	GS-D1a	Hap-L	Hap-L	Hap-H
247	Fengqiang 3	ZM014510	Spring	Jilin	Modern cultivar	VI	Northeastern spring wheat region	1980s	Rht-B1a	Rht-D1a	Vrn-A1a	Vrn-B1b	Vrn-D1a	Ppd-D1a	PHS+	Sdr-B1b	Vp-1Bc	PHS-	Westonia type	Dreb-B1b	Lr14-	Lr34-	Lr68-	Yr15-	Fhb1-	1BL.1BL	7OE	Null	Glu-D1a	PiNA-D1b	Pinb-D1a	Pinb-B2b	Ppo-A1a	Ppo-D1a	Zds-A1a	Lcy-B1b	Pds-B1a	Pod-A1b	Psy-A1b	Psy-D1a	Psy-B1a or b	Wx-B1a	Hap-4A-C	Hap-5D-C	H1g	GS-D1a	Hap-L	Hap-L	Hap-H
248	Fengqiang 7	ZM026663	Spring	Jilin	Modern cultivar	VI	Northeastern spring wheat region	1990s	Rht-B1a	Rht-D1a	Vrn-A1a	Vrn-B1b	Vrn-D1	Ppd-D1a	PHS+	Sdr-B1a	Vp-1Bc	PHS-	Kauz type	Dreb-B1b	Lr14+	Lr34-	Lr68-	Yr15-	Fhb1-	1BL.1BL	7OE	Null	Glu-D1a	PiNA-D1b	Pinb-D1a	Pinb-B2a	Ppo-A1b	Ppo-D1b	Zds-A1a	Lcy-B1b	Pds-B1a	Pod-A1b	Psy-A1b	Psy-D1a	Psy-B1a or b	Wx-B1a	Hap-4A-T	Hap-5D-C	H1g	GS-D1b	Hap-L	Hap-H	Hap-H
249	Hezuo 3	ZM009682	Spring	Heilongjiang	Modern cultivar	VI	Northeastern spring wheat region	1950s	Rht-B1a	Rht-D1a	Vrn-A1a	Vrn-B1b	Vrn-D1a	Ppd-D1b	PHS+	Sdr-B1b	Vp-1Ba,b	PHS-	Westonia type	Dreb-B1b	Lr14+	Lr34-	Lr68-	Yr15-	Fhb1-	1BL.1BL	7OE	Null	Glu-D1a	PiNA-D1a	Pinb-D1b	Pinb-B2a	Ppo-A1a	Ppo-D1a	Zds-A1b	Lcy-B1b	Pds-B1a	Pod-A1b	Psy-A1b	Psy-D1a	Psy-B1a or b	Wx-B1a	Hap-4A-T	Hap-5D-C	H1g	GS-D1b	Hap-L	Hap-L	Hap-H
250	Jichun 1016	ZM021929	Spring	Jilin	Modern cultivar	VI	Northeastern spring wheat region	1950s	Rht-B1a	Rht-D1a	Vrn-A1a	Vrn-B1b	Vrn-D1a	Ppd-D1a	PHS+	Sdr-B1b	Vp-1Bc	PHS-	Westonia type	Dreb-B1b	Lr14-	Lr34-	Lr68-	Yr15-	Fhb1-	1BL.1BL	7OE	Null	Glu-D1a	PiNA-D1b	Pinb-D1a	Pinb-B2b	Ppo-A1b	Ppo-D1b	Zds-A1a	Lcy-B1b	Pds-B1a	Pod-A1b	Psy-A1b	Psy-D1a	Psy-B1a or b	Wx-B1a	Hap-4A-C	Hap-5D-C	H1g	GS-D1a	Hap-L	Hap-L	Hap-H
251	Kefeng 2	/	Spring	Heilongjiang	Modern cultivar	VI	Northeastern spring wheat region	1970s	Rht-B1a	Rht-D1a	Vrn-A1a	Vrn-B1b	Vrn-D1	Ppd-D1b	PHS+	Sdr-B1b	Vp-1Bc	PHS-	Westonia type	Dreb-B1a	Lr14+	Lr34+	Lr68-	Yr15-	Fhb1-	1BL.1BL	Non 7OE	Null	Glu-D1a	PiNA-D1a	Pinb-D1b	Pinb-B2a	Ppo-A1b	Ppo-D1b	Zds-A1b	Lcy-B1a	Pds-B1b	Pod-A1a	Psy-A1b	Psy-D1a	Psy-B1a or b	Wx-B1a	Hap-4A-C	Hap-5D-C	H1g	GS-D1a	Hap-L	Hap-L	Hap-H
252	Kefeng 3	ZM014679	Spring	Heilongjiang	Modern cultivar	VI	Northeastern spring wheat region	1970s	Rht-B1a	Rht-D1a	Vrn-A1a	Vrn-B1b	Vrn-D1a	Ppd-D1b	Heterozygous	Heterozygous	Heterozygous	PHS-	Kauz type	Dreb-B1b	Lr14+	Lr34+	Lr68-	Yr15-	Fhb1-	1BL.1BL	7OE	Null	Glu-D1a	PiNA-D1b	Pinb-D1a	Pinb-B2a	Ppo-A1b	Ppo-D1b	Zds-A1b	Lcy-B1b	Pds-B1a	Heterozygous	Psy-A1b	Psy-D1a	Psy-B1a or b	Wx-B1a	Hap-4A-C	Hap-5D-C	H1g	Heterozygous	Hap-L	Hap-L	Hap-H
253	kefeng 8	ZM026648	Spring	Heilongjiang	Modern cultivar	VI	Northeastern spring wheat region	2000s	Rht-B1a	Rht-D1a	Vrn-A1a	Vrn-B1b	Vrn-D1	Heterozygous	PHS+	Sdr-B1a	Vp-1Bc	PHS-	Westonia type	Dreb-B1a	Lr14+	Lr34+	Lr68-	Yr15-	Fhb1-	1BL.1BL	7OE	Ax1 or Ax2*	NA	PiNA-D1a	Pinb-D1a	Pinb-B2a	Ppo-A1a	Ppo-D1b	Zds-A1b	Lcy-B1a	Pds-B1a	Pod-A1a	Psy-A1b	Psy-D1a	Psy-B1a or b	Wx-B1b	Hap-4A-C	Hap-5D-C	H1g	GS-D1a	Hap-L	Hap-L	NA
254	Kehan 20	ZM026658	Spring	Heilongjiang	Modern cultivar	VI	Northeastern spring wheat region	2000s	Rht-B1a	Rht-D1a	Heterozygous	Vrn-B1b	Vrn-D1a	Ppd-D1b	PHS-	Sdr-B1b	Heterozygous	PHS-	Heterozygous	Dreb-B1a	Lr14+	Lr34-	Lr68-	Yr15-	Fhb1-	1BL.1BL	Non 7OE	Null	Glu-D1a	PiNA-D1a	Pinb-D1b	Pinb-B2a	Ppo-A1b	Ppo-D1b	Zds-A1a	Lcy-B1b	Pds-B1a	Pod-A1a	Psy-A1b	Psy-D1a	Psy-B1a or b	Wx-B1b	Heterozygous	Hap-5D-C	H1g	GS-D1a	Hap-L	Hap-H	Hap-H
255	Kelao 4	ZM014682	Spring	Heilongjiang	Modern cultivar	VI	Northeastern spring wheat region	1970s	Heterozygous	Rht-D1a	Heterozygous	Vrn-B1b	Vrn-D1	Heterozygous	PHS+	Heterozygous	Vp-1Ba,b	PHS-	Westonia type	Dreb-B1b	Lr14+	Lr34-	Lr68-	Yr15-	Fhb1-	1BL.1BL	Non 7OE	Heterozygous	Glu-D1a	PiNA-D1a	Pinb-D1a	Pinb-B2a	Ppo-A1b	Ppo-D1b	Heterozygous	Lcy-B1a	Heterozygous	Pod-A1a	Psy-A1b	Psy-D1a	Psy-B1a or b	Wx-B1a	Hap-4A-C	Hap-5D-C	H1g	GS-D1a	Hap-L	Hap-L	NA
256	Kenjiu 10	ZM026638	Spring	Heilongjiang	Modern cultivar	VI	Northeastern spring wheat region	2000s	Rht-B1a	Rht-D1a	Vrn-A1a	Vrn-B1b	Vrn-D1	Ppd-D1b	PHS+	Sdr-B1a	Vp-1Ba,b	PHS-	Westonia type	Dreb-B1a	Lr14-	Lr34-	Lr68-	Yr15-	Fhb1-	1BL.1BL	Non 7OE	Null	Glu-D1a	PiNA-D1b	Pinb-D1b	Pinb-B2a	Ppo-A1a	Ppo-D1b	Zds-A1b	Lcy-B1b	Pds-B1a	Pod-A1a	Psy-A1b	Psy-D1a	Psy-B1a or b	Wx-B1a	Hap-4A-C	Hap-5D-C	H1g	GS-D1a	Hap-L	Hap-L	Hap-H
257	Kenjiu 9	ZM026637	Spring	Heilongjiang	Modern cultivar	VI	Northeastern spring wheat region	2000s	Rht-B1a	Rht-D1a	Vrn-A1a	Vrn-B1b	Vrn-D1	Heterozygous	PHS+	Sdr-B1b	Vp-1Bc	PHS-	Westonia type	Dreb-B1a	Lr14-	Lr34-	Lr68-	Yr15-	Fhb1-	1BL.1BL	Non 7OE	Null	Glu-D1a	PiNA-D1a	Pinb-D1b	Pinb-B2a	Ppo-A1b	Ppo-D1b	Zds-A1b	Heterozygous	Heterozygous	Pod-A1a	Psy-A1b	Psy-D1a	Psy-B1a or b	Wx-B1b	Hap-4A-C	Hap-5D-C	H1g	GS-D1a	Hap-H	Hap-L	Hap-H
258	Longfumai 10	ZM026626	Spring	Heilongjiang	Modern cultivar	VI	Northeastern spring wheat region	2000s	Rht-B1a	Rht-D1a	Vrn-A1a	Vrn-B1b	Vrn-D1	Ppd-D1b	PHS+	Sdr-B1b	Vp-1Bc	PHS-	Westonia type	Dreb-B1a	Lr14+	Lr34-	Lr68-	Yr15-	Fhb1-	1BL.1BL	7OE	Null	Glu-D1a	PiNA-D1a	Pinb-D1b	Pinb-B2a	Ppo-A1b	Ppo-D1b	Zds-A1b	Lcy-B1b	Pds-B1b	Pod-A1a	Psy-A1b	Psy-D1a	Psy-B1a or b	Wx-B1a	Hap-4A-T	Hap-5D-C	H1g	GS-D1a	Hap-L	Hap-L	Hap-H
259	Longfumai 14	ZM026630	Spring	Heilongjiang	Modern cultivar	VI	Northeastern spring wheat region	2000s	Rht-B1a	Rht-D1a	Vrn-A1a	Vrn-B1b	Vrn-D1	Ppd-D1b	PHS+	Sdr-B1b	Vp-1Bc	PHS-	Westonia type	Dreb-B1b	Lr14+	Lr34+	Lr68-	Yr15-	Fhb1-	1BL.1BL	Non 7OE	Null	Glu-D1a	PiNA-D1a	Pinb-D1b	Pinb-B2a	Ppo-A1b	Ppo-D1b	Zds-A1b	Lcy-B1a	Pds-B1b	Pod-A1b	Psy-A1b	Psy-D1a	Psy-B1a or b	Wx-B1b	Hap-4A-C	Hap-5D-C	H1g	GS-D1a	Hap-L	Hap-L	Hap-H
260	Longfumai 16	ZM026632	Spring	Heilongjiang	Modern cultivar	VI	Northeastern spring wheat region	2000s	Rht-B1a	Rht-D1a	Vrn-A1a	Vrn-B1b	Vrn-D1	Ppd-D1b	PHS+	Sdr-B1b	Vp-1Bc	PHS-	Westonia type	Dreb-B1a	Lr14+	Lr34-	Lr68-	Yr15-	Fhb1-	1BL.1BL	7OE	Null	Glu-D1a	PiNA-D1a	Pinb-D1b	Pinb-B2b	Ppo-A1b	Ppo-D1b	Zds-A1b	Lcy-B1a	Pds-B1a	Pod-A1b	Psy-A1b	Psy-D1a	Psy-B1a or b	Wx-B1a	Hap-4A-C	Hap-5D-C	H1g	GS-D1a	Heterozygous	Hap-L	Hap-H
261	Longmai 26	ZM026619	Spring	Heilongjiang	Modern cultivar	VI	Northeastern spring wheat region	2000s	Rht-B1a	Rht-D1a	Vrn-A1a	Vrn-B1b	Vrn-D1	Ppd-D1a	PHS+	Sdr-B1b	Vp-1Bc	PHS-	Westonia type	Dreb-B1a	Lr14-	Lr34-	Lr68-	Yr15-	Fhb1-	1BL.1BL	Non 7OE	Null	Glu-D1b	PiNA-D1a	Pinb-D1b	Pinb-B2a	Ppo-A1b	Ppo-D1b	Zds-A1b	Lcy-B1b	Pds-B1a	Pod-A1b	Psy-A1b	Psy-D1a	Psy-B1a or b	Wx-B1b	Hap-4A-C	Hap-5D-C	H1g	GS-D1a	Hap-H	Hap-L	Hap-H
262	Xinkehan 9	ZM022178	Spring	Heilongjiang	Modern cultivar	VI	Northeastern spring wheat region	1980s	Rht-B1a	Rht-D1a	Vrn-A1a	Vrn-B1b	Vrn-D1a	Ppd-D1a	PHS-	Sdr-B1b	Vp-1Bc	PHS-	Westonia type	Dreb-B1a	Lr14+	Lr34+	Lr68-	Yr15-	Fhb1-	1BL.1BL	7OE	Null	Glu-D1a	PiNA-D1a	Pinb-D1a	Pinb-B2a	Ppo-A1a	Ppo-D1b	Zds-A1b	Lcy-B1a	Pds-B1a	Pod-A1a	Psy-A1b	Psy-D1a	Psy-B1a or b	Wx-B1a	Hap-4A-T	Hap-5D-C	H1g	GS-D1a	Hap-H	Hap-L	Hap-H
263	Xinshuguang 1	ZM009657	Spring	Heilongjiang	Modern cultivar	VI	Northeastern spring wheat region	1960s	Rht-B1a	Rht-D1a	Heterozygous	Vrn-B1b	Vrn-D1	Ppd-D1a	PHS+	Sdr-B1b	Vp-1Ba,b	PHS+	Westonia type	Dreb-B1a	Lr14-	Lr34-	Lr68-	Yr15-	Fhb1-	1BL.1BL	Non 7OE	Ax1 or Ax2*	Glu-D1a	PiNA-D1a	Pinb-D1b	Pinb-B2b	Ppo-A1b	Ppo-D1b	Zds-A1a	Lcy-B1a	Pds-B1b	Pod-A1b	Psy-A1b	Psy-D1a	Psy-B1a or b	Wx-B1a	Hap-4A-C	Hap-5D-C	H1g	GS-D1b	Hap-L	Hap-L	Hap-H
264	Xinshuguang 6	ZM009662	Spring	Heilongjiang	Modern cultivar	VI	Northeastern spring wheat region	1960s	Rht-B1a	Rht-D1a	Heterozygous	Vrn-B1b	Vrn-D1	Ppd-D1a	PHS+	Sdr-B1b	Vp-1Ba,b	PHS-	Westonia type	Dreb-B1a	Lr14+	Lr34-	Lr68-	Yr15-	Fhb1-	1BL.1BL	Non 7OE	Null	Glu-D1b	PiNA-D1a	Pinb-D1a	Pinb-B2a	Ppo-A1b	Ppo-D1a	Zds-A1b	Lcy-B1b	Pds-B1a	Pod-A1b	Psy-A1b	Psy-D1a	Psy-B1a or b	Wx-B1a	Hap-4A-C	Hap-5D-C	H1g	GS-D1a	Hap-L	Hap-L	Hap-H
265	Bendichunxiaomai	ZM012249	Spring	Dingbian, Shaanxi	Landrace	VII	Northern spring wheat region	/	Rht-B1a	Rht-D1a	Vrn-A1	Vrn-B1b	Vrn-D1	Ppd-D1b	PHS+	Sdr-B1a	Vp-1Bc	PHS-	Westonia type	Dreb-B1b	Lr14+	Lr34+	Lr68+	Yr15-	Fhb1-	1BL.1BL	7OE	Ax1 or Ax2*	Glu-D1a	PiNA-D1a	Pinb-D1a	Pinb-B2a	Ppo-A1b	Ppo-D1a	Zds-A1a	Lcy-B1b	Pds-B1a	Pod-A1a	Psy-A1b	Psy-D1a	Psy-B1a or b	Wx-B1a	Hap-4A-T	Hap-5D-C	H1c	GS-D1b	Hap-L	Hap-L	Hap-H
266	Chunxiaomai	ZM012632	Spring	Suide, Shaanxi	Landrace	VII	Northern spring wheat region	/	Rht-B1a	Rht-D1a	Vrn-A1	Vrn-B1	Vrn-D1	Ppd-D1b	PHS+	Sdr-B1a	Vp-1Ba,b	PHS-	Westonia type	Dreb-B1b	Lr14-	Lr34-	Lr68-	Yr15-	Fhb1-	1BL.1BL	7OE	Ax1 or Ax2*	Glu-D1a	PiNA-D1a	Pinb-D1a	Pinb-B2a	Ppo-A1a	Ppo-D1a	Zds-A1a	Lcy-B1b	Pds-B1a	Pod-A1a	Psy-A1b	Psy-D1a	Psy-B1a or b	Wx-B1a	Hap-4A-C	Hap-5D-C	H1c	GS-D1a	Hap-H	Hap-L	Hap-H
267	Dabaipi	ZM017481	Spring	Zhangbei, Hebei	Landrace	VII	Northern spring wheat region	/	Rht-B1a	Rht-D1a	Vrn-A1a	Vrn-B1b	Vrn-D1	Ppd-D1b	PHS-	Heterozygous	Heterozygous	PHS-	Westonia type	Dreb-B1b	Lr14+	Lr34+	Lr68+	Yr15+	Fhb1-	1BL.1BL	Heterozygous	Ax1 or Ax2*	Glu-D1a	PiNA-D1a	Heterozygous	Pinb-B2a	Ppo-A1b	Ppo-D1b	Zds-A1a	Lcy-B1b	Pds-B1a	Pod-A1a	Psy-A1b	Psy-D1a	Psy-B1a or b	Wx-B1a	Hap-4A-C	Hap-5D-C	H1g	GS-D1a	Hap-L	Hap-L	Hap-H
268	Dahongmai	ZM010600	Spring	Fanshi, Shanxi	Landrace	VII	Northern spring wheat region	/	Rht-B1a	Rht-D1a	Vrn-A1	Vrn-B1	Vrn-D1a	Ppd-D1a	PHS+	Sdr-B1b	Vp-1Bc	PHS-	Westonia type	Dreb-B1a	Lr14+	Lr34-	Lr68-	Yr15-	Fhb1-	1BL.1BL	Non 7OE	Ax1 or Ax2*	Glu-D1a	PiNA-D1a	Pinb-D1b	Pinb-B2a	Ppo-A1b	Ppo-D1b	Zds-A1a	Lcy-B1b	Pds-B1a	Pod-A1b	Psy-A1b	Psy-D1a	Psy-B1a or b	Wx-B1a	Hap-4A-T	Hap-5D-C	H1g	GS-D1b	Hap-L	Hap-L	Hap-H
269	Dahongpao	ZM010657	Spring	Shaxian, Inner Mongolia	Landrace	VII	Northern spring wheat region	/	Rht-B1a	Rht-D1a	Vrn-A1	Vrn-B1b	Vrn-D1	Ppd-D1a	PHS+	Sdr-B1a	Vp-1Ba,b	PHS+	Westonia type	Dreb-B1a	Lr14-	Lr34-	Lr68-	Yr15-	Fhb1-	1BL.1BL	Non 7OE	Ax1 or Ax2*	Glu-D1a	PiNA-D1a	Pinb-D1a	Pinb-B2b	Ppo-A1a	Ppo-D1b	Zds-A1b	Lcy-B1b	Pds-B1a	Pod-A1a	Psy-A1b	Psy-D1a	Psy-B1a or b	Wx-B1a	Hap-4A-C	Hap-5D-C	H1g	GS-D1a	Hap-L	Hap-L	Hap-H
270	Dingxingzhai	ZM010639	Spring	Xinxian, Shanxi	Landrace	VII	Northern spring wheat region	/	Rht-B1a	Rht-D1a	Vrn-A1	Vrn-B1	Vrn-D1a	Ppd-D1b	PHS+	Sdr-B1a	Vp-1Bc	PHS+	Westonia type	Dreb-B1b	Lr14-	Lr34+	Lr68+	Yr15-	Fhb1-	1BL.1BL	Non 7OE	Ax1 or Ax2*	Glu-D1a	PiNA-D1a	Pinb-D1a	Pinb-B2b	Ppo-A1b	Ppo-D1b	Zds-A1a	Lcy-B1b	Pds-B1a	Pod-A1a	Psy-A1b	Psy-D1a	Psy-B1a or b	Wx-B1a	Hap-4A-C	Hap-5D-C	H1g	GS-D1a	Hap-L	Hap-L	Hap-H
271	Honglidangnianlao	ZM003515	Spring	Jingbian, Shaanxi	Landrace	VII	Northern spring wheat region	/	Rht-B1a	Rht-D1a	Vrn-A1	Vrn-B1b	Vrn-D1a	Ppd-D1a	PHS+	Sdr-B1a	Vp-1Ba,b	PHS-	Kauz type	Dreb-B1b	Lr14-	Lr34+	Lr68-	Yr15+	Fhb1-	1BL.1BL	7OE	Ax1 or Ax2*	Glu-D1a	PiNA-D1a	Pinb-D1a	Pinb-B2b	Ppo-A1b	Ppo-D1b	Zds-A1a	Lcy-B1b	Pds-B1a	Pod-A1a	Psy-A1b	Psy-D1a	Psy-B1a or b	Wx-B1a	Hap-4A-C	Hap-5D-C	H1g	GS-D1a	Hap-L	Hap-H	Hap-H
272	Hongmai	ZM000025	Spring	Beijing	Landrace	VII	Northern spring wheat region	/	Rht-B1a	Rht-D1a	Vrn-A1	Vrn-B1b	Vrn-D1	Ppd-D1a	PHS+	Heterozygous	Vp-1Ba,b	PHS+	Westonia type	Dreb-B1b	Lr14+	Lr34+	Lr68-	Yr15-	Fhb1-	1BL.1BL	Non 7OE	Ax1 or Ax2*	Glu-D1a	PiNA-D1a	Pinb-D1a	Pinb-B2a	Ppo-A1b	Ppo-D1b	Zds-A1a	Lcy-B1b	Pds-B1a	Pod-A1a	Psy-A1b	Psy-D1a	Psy-B1a or b	Wx-B1a	Hap-4A-C	Hap-5D-C	H1c	GS-D1a	Hap-H	Hap-H	Hap-H
273	Hongmaizi	ZM003507	Spring	Yulin, Shaanxi	Landrace	VII	Northern spring wheat region	/	Rht-B1a	Rht-D1a	Vrn-A1	Vrn-B1b	Vrn-D1	Ppd-D1b	PHS+	Sdr-B1a	Vp-1Bc	PHS-	Westonia type	Dreb-B1b	Lr14+	Lr34+	Lr68+	Yr15-	Fhb1-	1BL.1BL	7OE	Null	Glu-D1a	PiNA-D1a	Pinb-D1a	Pinb-B2a	Ppo-A1a	Ppo-D1a	Zds-A1a	Lcy-B1b	Pds-B1a	Pod-A1a	Psy-A1b	Psy-D1a	Psy-B1a or b	Wx-B1a	Hap-4A-C	Hap-5D-C	H1c	GS-D1a	Hap-L	Hap-H	Hap-H
274	Hongmangmai	ZM004650	Spring	Linhe, Inner Mongolia	Landrace	VII	Northern spring wheat region	/	Rht-B1a	Rht-D1a	Vrn-A1	Vrn-B1b	Vrn-D1	Ppd-D1b	PHS+	Sdr-B1a	Heterozygous	PHS+	Westonia type	Dreb-B1a	Lr14+	Lr34-	Lr68+	Yr15-	Fhb1-	1BL.1BL	Non 7OE	Ax1 or Ax2*	Glu-D1a	PiNA-D1a	Pinb-D1a	Pinb-B2b	Ppo-A1a	Ppo-D1b	Zds-A1a	Lcy-B1a	Pds-B1b	Pod-A1a	Psy-A1b	Psy-D1a	Psy-B1a or b	Wx-B1b	Hap-4A-C	Hap-5D-C	H1g	GS-D1a	Hap-L	Hap-H	Hap-H
275	Hongpimai	ZM004661	Spring	Dongsheng, Inner Mongolia	Landrace	VII	Northern spring wheat region	/	Rht-B1a	Rht-D1a	Vrn-A1	Vrn-B1b	Vrn-D1	Ppd-D1b	PHS+	Sdr-B1a	Vp-1Bc	PHS-	Westonia type	Dreb-B1b	Lr14+	Lr34+	Lr68+	Yr15-	Fhb1-	1BL.1BL	7OE	Ax1 or Ax2*	Glu-D1a	PiNA-D1a	Pinb-D1a	Pinb-B2a	Ppo-A1a	Ppo-D1a	Zds-A1a	Lcy-B1b	Pds-B1a	Pod-A1a	Psy-A1b	Psy-D1a	Psy-B1a or b	Wx-B1a	Hap-4A-C	Hap-5D-C	H1g	GS-D1a	Hap-L	Hap-H	Hap-H
276	Hongpixiaomai	ZM004594	Spring	Shaxian, Inner Mongolia	Landrace	VII	Northern spring wheat region	/	Rht-B1a	Rht-D1a	Vrn-A1	Vrn-B1	Vrn-D1a	Ppd-D1b	PHS+	Sdr-B1b	Vp-1Ba,b	PHS+	Westonia type	Dreb-B1b	Lr14+	Lr34+	Lr68+	Yr15-	Fhb1-	1BL.1BL	7OE	Ax1 or Ax2*	Glu-D1a	PiNA-D1a	Pinb-D1b	Pinb-B2b	Ppo-A1b	Ppo-D1b	Zds-A1a	Lcy-B1b	Pds-B1a	Pod-A1a	Psy-A1b	Psy-D1a	Psy-B1a or b	Wx-B1a	Hap-4A-C	Hap-5D-C	H1c	GS-D1b	Hap-L	Hap-H	Hap-H
277	Huoliaomai	ZM004550	Spring	Helin, Inner Mongolia	Landrace	VII	Northern spring wheat region	/	Rht-B1a	Rht-D1a	Vrn-A1a	Vrn-B1	Vrn-D1	Ppd-D1b	PHS-	Sdr-B1b	Vp-1Bc	PHS-	Kauz type	Dreb-B1b	Lr14+	Lr34-	Lr68-	Yr15-	Fhb1-	1BL.1BL	Non 7OE	Heterozygous	Glu-D1b	PiNA-D1a	Pinb-D1b	Pinb-B2b	Ppo-A1b	Ppo-D1b	Zds-A1b	Lcy-B1b	Pds-B1a	Pod-A1a	Psy-A1b	Psy-D1a	Psy-B1a or b	Wx-B1a	Hap-4A-C	Hap-5D-C	H1g	GS-D1a	Hap-L	Hap-L	NA
278	Huoliaomai	ZM010683	Spring	Jining, Inner Mongolia	Landrace	VII	Northern spring wheat region	/	Rht-B1a	Rht-D1a	Vrn-A1	Vrn-B1b	Vrn-D1	Ppd-D1b	PHS+	Sdr-B1b	Vp-1Ba,b	PHS+	Westonia type	Dreb-B1b	Lr14-	Lr34+	Lr68+	Yr15-	Fhb1-	1BL.1BL	7OE	Ax1 or Ax2*	Glu-D1a	PiNA-D1a	Pinb-D1a	Pinb-B2a	Ppo-A1a	Ppo-D1a	Zds-A1a	Lcy-B1b	Pds-B1a	Pod-A1a	Psy-A1b	Psy-D1a	Psy-B1a or b	Wx-B1a	Hap-4A-T	Hap-5D-C	H1g	GS-D1b	Hap-L	Hap-L	Hap-H
279	Huoshaotou	ZM010620	Spring	Shuoxian, Shanxi	Landrace	VII	Northern spring wheat region	/	Rht-B1a	Rht-D1a	Vrn-A1	Vrn-B1	Vrn-D1	Ppd-D1b	PHS+	Sdr-B1a	Vp-1Bc	PHS+	Westonia type	Dreb-B1b	Lr14+	Lr34+	Lr68+	Yr15-	Fhb1-	1BL.1BL	7OE	Ax1 or Ax2*	Glu-D1a	PiNA-D1a	Pinb-D1a	Pinb-B2a	Ppo-A1a	Ppo-D1a	Zds-A1a	Lcy-B1b	Pds-B1a	Pod-A1a	Psy-A1b	Psy-D1a	Psy-B1a or b	Wx-B1a	Hap-4A-C	Hap-5D-C	H1g	GS-D1a	Hap-L	Hap-H	Hap-H
280	Laomangmai	ZM003560	Spring	Wuqi, Shaanxi	Landrace	VII	Northern spring wheat region	/	Rht-B1a	Rht-D1a	Heterozygous	Vrn-B1b	Vrn-D1	Ppd-D1b	PHS+	Heterozygous	Vp-1Ba,b	PHS+	Westonia type	Dreb-B1b	Lr14-	Lr34-	Lr68-	Yr15-	Fhb1-	1BL.1BL	7OE	Ax1 or Ax2*	Glu-D1a	PiNA-D1a	Pinb-D1a	Pinb-B2a	Ppo-A1a	Ppo-D1a	Zds-A1a	Lcy-B1b	Pds-B1a	Pod-A1a	Psy-A1b	Psy-D1a	Psy-B1a or b	Wx-B1a	Hap-4A-C	Hap-5D-C	H1g	GS-D1a	Hap-L	Hap-L	Hap-L
281	Sanhuomai	ZM004540	Spring	Liangcheng, Inner Mongolia	Landrace	VII	Northern spring wheat region	/	Rht-B1a	Rht-D1a	Vrn-A1	Vrn-B1	Vrn-D1	Ppd-D1b	PHS+	Sdr-B1a	Vp-1Ba,b	PHS+	Kauz type	Dreb-B1b	Lr14+	Lr34+	Lr68+	Yr15-	Fhb1-	1BL.1BL	7OE	Ax1 or Ax2*	Glu-D1a	PiNA-D1a	Pinb-D1a	Pinb-B2a	Ppo-A1a	Ppo-D1a	Zds-A1a	Lcy-B1b	Pds-B1a	Pod-A1a	Psy-A1b	Psy-D1a	Psy-B1a or b	Wx-B1a	Hap-4A-C	Hap-5D-C	H1g	GS-D1a	Hap-L	Hap-L	Hap-H
282	Shandilaochunmai	ZM012201	Spring	Zizhou, Shaanxi	Landrace	VII	Northern spring wheat region	/	Rht-B1a	Rht-D1a	Vrn-A1	Vrn-B1b	Vrn-D1	Ppd-D1b	PHS+	Sdr-B1a	Vp-1Ba,b	PHS-	Westonia type	Dreb-B1b	Lr14+	Lr34+	Lr68+	Yr15-	Fhb1-	1BL.1BL	7OE	Ax1 or Ax2*	Glu-D1a	PiNA-D1a	Pinb-D1a	Pinb-B2a	Ppo-A1a	Ppo-D1a	Zds-A1a	Lcy-B1b	Pds-B1a	Pod-A1a	Psy-A1b	Psy-D1a	Psy-B1a or b	Wx-B1a	Hap-4A-C	Hap-5D-C	H1g	GS-D1a	Hap-L	Hap-H	Hap-H
283	Wuhuatou	ZM000080	Spring	Tongxian, Beijing	Landrace	VII	Northern spring wheat region	/	Rht-B1a	Rht-D1a	NA	Vrn-B1b	Vrn-D1	Ppd-D1b	PHS+	Sdr-B1a	Vp-1Ba,b	PHS+	Kauz type	Dreb-B1b	Lr14-	Lr34+	Lr68-	Yr15+	Fhb1-	1BL.1BL	7OE	Ax1 or Ax2*	Glu-D1a	PiNA-D1a	Pinb-D1a	Pinb-B2b	Ppo-A1b	Ppo-D1b	Zds-A1a	Lcy-B1b	Pds-B1a	Pod-A1a	Psy-A1b	Psy-D1a	Psy-B1a or b	Wx-B1a	Hap-4A-C	Hap-5D-C	H1c	GS-D1a	Hap-L	Hap-H	Hap-H
284	Xiaobaimai	ZM004615	Spring	Tumoteqi, Inner Mongolia	Landrace	VII	Northern spring wheat region	/	Rht-B1a	Rht-D1a	Vrn-A1	Vrn-B1	Vrn-D1a	Ppd-D1b	PHS+	Sdr-B1a	Vp-1Ba,b	PHS+	Westonia type	Dreb-B1b	Lr14-	Lr34+	Lr68+	Yr15-	Fhb1-	1BL.1BL	7OE	Ax1 or Ax2*	Glu-D1a	PiNA-D1a	Pinb-D1a	Pinb-B2b	Ppo-A1b	Ppo-D1b	Zds-A1a	Lcy-B1b	Pds-B1a	Pod-A1a	Psy-A1b	Psy-D1a	Psy-B1a or b	Wx-B1a	Hap-4A-C	Hap-5D-C	H1g	GS-D1a	Hap-L	Hap-L	Hap-H
285	Xiaohongpi	ZM004634	Spring	Tuoketuoxian, Inner Mongolia	Landrace	VII	Northern spring wheat region	/	Rht-B1a	Rht-D1a	Vrn-A1	Vrn-B1b	Vrn-D1a	Ppd-D1b	PHS+	Sdr-B1a	Heterozygous	PHS-	Westonia type	Dreb-B1b	Lr14-	Lr34+	Lr68+	Yr15+	Fhb1-	1BL.1BL	7OE	Ax1 or Ax2*	Glu-D1a	PiNA-D1a	Pinb-D1a	Pinb-B2a	Ppo-A1b	Ppo-D1b	Zds-A1a	Lcy-B1b	Pds-B1a	Pod-A1a	Psy-A1b	Psy-D1a	Psy-B1a or b	Wx-B1a	Hap-4A-C	Hap-5D-C	H1g	GS-D1a	Hap-L	Hap-H	Hap-H
286	Yulanmai	ZM010623	Spring	Tianzhen, Shanxi	Landrace	VII	Northern spring wheat region	/	Rht-B1a	Rht-D1a	Vrn-A1	Vrn-B1b	Vrn-D1	Ppd-D1b	PHS+	Sdr-B1b	Vp-1Ba,b	PHS-	Westonia type	Dreb-B1b	Lr14+	Lr34+	Lr68+	Yr15-	Fhb1-	1BL.1BL	7OE	Ax1 or Ax2*	Glu-D1a	PiNA-D1a	Pinb-D1a	Pinb-B2b	Ppo-A1a	Ppo-D1a	Zds-A1a	Lcy-B1b	Pds-B1a	Pod-A1a	Psy-A1b	Psy-D1a	Psy-B1a or b	Wx-B1a	Hap-4A-C	Hap-5D-C	H1g	GS-D1a	Hap-L	Hap-H	Hap-L
287	Baomai 2	ZM017852	Spring	Inner Mongolia	Modern cultivar	VII	Northern spring wheat region	1980s	Rht-B1a	Rht-D1a	Vrn-A1a	Vrn-B1b	Vrn-D1a	Ppd-D1a	PHS-	Sdr-B1b	Vp-1Ba,b	PHS-	Westonia type	Dreb-B1a	Lr14-	Lr34-	Lr68-	Yr15-	Fhb1-	1BL.1RS	Non 7OE	Null	Glu-D1b	PiNA-D1a	Pinb-D1a	Pinb-B2b	Ppo-A1b	Ppo-D1b	Zds-A1b	Lcy-B1b	Pds-B1a	Pod-A1a	Psy-A1b	Psy-D1a	Psy-B1a or b	Wx-B1a	Hap-4A-C	NA	H1g	GS-D1a	Hap-L	Hap-H	Hap-H
288	Beixi 11	ZM008954	Winter	Beijing	Modern cultivar	VII	Northern spring wheat region	1950s	Rht-B1a	Rht-D1a	Vrn-A1	Vrn-B1b	Vrn-D1	Ppd-D1b	PHS+	Sdr-B1a	Vp-1Ba,b	PHS+	Westonia type	Dreb-B1b	Lr14+	Lr34-	Lr68-	Yr15-	Fhb1-	1BL.1BL	Non 7OE	Ax1 or Ax2*	Glu-D1a	PiNA-D1a	Pinb-D1a	Pinb-B2a	Ppo-A1a	Ppo-D1b	Zds-A1a	Lcy-B1b	Pds-B1a	Pod-A1a	Psy-A1b	Psy-D1a	Psy-B1a or b	Wx-B1a	Hap-4A-C	Hap-5D-C	H1c	GS-D1a	Hap-H	Hap-L	Hap-H
289	Bihongsui	ZM009772	Spring	Inner Mongolia	Modern cultivar	VII	Northern spring wheat region	1950s	Rht-B1a	Rht-D1a	Vrn-A1	Vrn-B1b	Vrn-D1	Ppd-D1b	PHS+	Sdr-B1b	Vp-1Ba,b	PHS-	Westonia type	Dreb-B1b	Lr14+	Lr34+	Lr68+	Yr15-	Fhb1-	1BL.1BL	7OE	Ax1 or Ax2*	Glu-D1a	PiNA-D1a	Pinb-D1a	Pinb-B2b	Ppo-A1b	Ppo-D1b	Zds-A1a	Lcy-B1b	Pds-B1a	Pod-A1a	Psy-A1b	Psy-D1a	Psy-B1a or b	Wx-B1a	Hap-4A-C	Hap-5D-C	H1g	GS-D1a	Hap-L	Hap-L	Hap-H
290	Jiba 7529	ZM017799	Spring	Hebei	Modern cultivar	VII	Northern spring wheat region	1950s	Rht-B1a	Rht-D1a	Vrn-A1a	Vrn-B1b	Vrn-D1	Ppd-D1a	PHS+	Sdr-B1b	Vp-1Bc	PHS-	Kauz type	Dreb-B1b	Lr14+	Lr34+	Lr68-	Yr15-	Fhb1-	1BL.1BL	7OE	Null	Glu-D1b	PiNA-D1a	Pinb-D1a	Pinb-B2a	Ppo-A1a	Ppo-D1a	Zds-A1a	Lcy-B1b	Pds-B1a	Pod-A1b	Psy-A1b	Psy-D1a	Psy-B1a or b	Wx-B1a	Hap-4A-C	Hap-5D-C	H1g	GS-D1a	Hap-L	Hap-L	Hap-H
291	Jichun 8055-1	ZM017806	Spring	Hebei	Modern cultivar	VII	Northern spring wheat region	1950s	Rht-B1a	Rht-D1a	Vrn-A1a	Vrn-B1b	Vrn-D1	Ppd-D1b	PHS-	Sdr-B1b	Vp-1Ba,b	PHS-	Westonia type	Dreb-B1a	Lr14+	Lr34-	Lr68-	Yr15-	Fhb1-	1BL.1BL	Non 7OE	Ax1 or Ax2*	Glu-D1a	PiNA-D1a	Pinb-D1a	Pinb-B2a	Ppo-A1a	Ppo-D1a	Zds-A1a	Lcy-B1a	Pds-B1a	Pod-A1a	Psy-A1b	Psy-D1a	Psy-B1a or b	Wx-B1a	Hap-4A-C	Hap-5D-C	H1g	GS-D1b	Hap-L	Hap-H	Hap-H
292	Jinchun 2	ZM014439	Spring	Shanxi	Modern cultivar	VII	Northern spring wheat region	1970s	Rht-B1a	Rht-D1a	Vrn-A1	Vrn-B1b	Vrn-D1	Ppd-D1a	PHS-	Sdr-B1b	Vp-1Ba,b	PHS-	Kauz type	Dreb-B1b	Lr14+	Lr34-	Lr68-	Yr15-	Fhb1-	1BL.1BL	Non 7OE	Ax1 or Ax2*	Glu-D1a	PiNA-D1a	Pinb-D1a	Pinb-B2b	Ppo-A1a	Ppo-D1a	Zds-A1a	Lcy-B1b	Pds-B1a	Pod-A1a	Psy-A1b	Psy-D1a	Psy-B1a or b	Wx-B1a	Hap-4A-C	Hap-5D-C	H1g	GS-D1a	Hap-L	Hap-H	Hap-H
293	Jinchun 3	ZM014440	Spring	Shanxi	Modern cultivar	VII	Northern spring wheat region	1970s	Rht-B1b	Rht-D1a	Vrn-A1a	Vrn-B1	Vrn-D1a	Ppd-D1a	PHS-	Sdr-B1b	Vp-1Bc	PHS-	Westonia type	Dreb-B1b	Lr14-	Lr34-	Lr68-	Yr15+	Fhb1-	1BL.1BL	Non 7OE	Null	NA	PiNA-D1a	Pinb-D1b	Pinb-B2a	Ppo-A1a	Ppo-D1a	Zds-A1b	Lcy-B1b	Pds-B1a	Pod-A1a	Psy-A1b	Psy-D1a	Psy-B1a or b	Wx-B1b	Hap-4A-C	Hap-5D-C	H1c	GS-D1a	Hap-L	Hap-L	Hap-H
294	Jing 7410	ZM013347	Spring	Beijing	Modern cultivar	VII	Northern spring wheat region	1950s	Rht-B1a	Rht-D1a	Vrn-A1	Vrn-B1b	Vrn-D1	Ppd-D1a	PHS+	Sdr-B1a	Vp-1Ba,b	PHS-	Westonia type	Dreb-B1b	Lr14+	Lr34-	Lr68-	Yr15-	Fhb1-	1BL.1BL	Non 7OE	Null	Glu-D1a	PiNA-D1a	Pinb-D1a	Pinb-B2a	Ppo-A1b	Ppo-D1b	Zds-A1b	Lcy-B1b	Pds-B1a	Pod-A1a	Psy-A1b	Psy-D1a	Psy-B1a or b	Wx-B1a	Hap-4A-T	Hap-5D-C	H1g	GS-D1a	Hap-L	Hap-L	Hap-H
295	Jinghong 1	ZM008932	Spring	Beijing	Modern cultivar	VII	Northern spring wheat region	1960s	Rht-B1a	Rht-D1a	Vrn-A1a	Vrn-B1b	Vrn-D1a	Ppd-D1a	PHS-	Sdr-B1b	Vp-1Bc	PHS-	Kauz type	Dreb-B1a	Lr14+	Lr34-	Lr68-	Yr15-	Fhb1-	1BL.1BL	Non 7OE	Ax1 or Ax2*	Glu-D1b	PiNA-D1a	Pinb-D1a	Pinb-B2a	Ppo-A1a	Ppo-D1a	Zds-A1a	Lcy-B1a	Pds-B1a	Pod-A1b	Psy-A1b	Psy-D1a	Psy-B1a or b	Wx-B1a	Hap-4A-C	Hap-5D-C	H1g	GS-D1a	Hap-L	Hap-H	Hap-H
296	Jinghong 5	ZM008934	Spring	Beijing	Modern cultivar	VII	Northern spring wheat region	1960s	Rht-B1a	Rht-D1a	Vrn-A1	Vrn-B1b	Vrn-D1	Ppd-D1a	PHS+	Sdr-B1b	Vp-1Bc	NA	Westonia type	Dreb-B1b	Lr14-	Lr34-	Lr68-	Yr15-	Fhb1-	1BL.1BL	Non 7OE	Ax1 or Ax2*	Glu-D1a	PiNA-D1a	Pinb-D1b	Pinb-B2a	Ppo-A1b	Ppo-D1b	Zds-A1a	Lcy-B1b	Pds-B1a	Pod-A1b	Psy-A1b	Psy-D1a	Psy-B1a or b	Wx-B1a	Hap-4A-C	Hap-5D-C	H1g	GS-D1a	Hap-L	Hap-L	Hap-H
297	Lianglaiyoubaipixiaomai	ZM009771	Spring	Inner Mongolia	Modern cultivar	VII	Northern spring wheat region	1950s	Rht-B1a	Rht-D1a	Vrn-A1	Vrn-B1	Vrn-D1	Ppd-D1b	PHS+	Sdr-B1a	Vp-1Ba,b	PHS+	Westonia type	Dreb-B1a	Lr14-	Lr34+	Lr68+	Yr15-	Fhb1-	1BL.1BL	Non 7OE	Ax1 or Ax2*	Glu-D1a	PiNA-D1a	Pinb-D1a	Pinb-B2b	Ppo-A1b	Ppo-D1b	Zds-A1a	Lcy-B1b	Pds-B1a	Pod-A1a	Psy-A1b	Psy-D1a	Psy-B1a or b	Wx-B1a	Hap-4A-C	Hap-5D-C	H1c	GS-D1a	Hap-L	Hap-L	Hap-H
298	Mengxuan 66-3	ZM014504	Spring	Inner Mongolia	Modern cultivar	VII	Northern spring wheat region	1950s	Rht-B1b	Rht-D1a	Vrn-A1a	Vrn-B1b	Vrn-D1a	Ppd-D1b	PHS-	Heterozygous	Vp-1Ba,b	PHS-	Westonia type	Dreb-B1a	Lr14-	Lr34-	Lr68+	Yr15-	Fhb1-	1BL.1BL	Non 7OE	Ax1 or Ax2*	Glu-D1a	PiNA-D1a	Pinb-D1a	Pinb-B2a	Ppo-A1a	Ppo-D1a	Zds-A1a	Lcy-B1a	Pds-B1a	Pod-A1a	Psy-A1b	Psy-D1a	Psy-B1a or b	Wx-B1a	Hap-4A-C	Hap-5D-C	H1g	GS-D1a	Hap-L	Hap-H	Hap-H
299	Neimai 11	ZM017834	Spring	Inner Mongolia	Modern cultivar	VII	Northern spring wheat region	1970s	Rht-B1a	Rht-D1a	Vrn-A1a	Vrn-B1b	Vrn-D1a	Ppd-D1a	PHS+	Sdr-B1b	Vp-1Bc	PHS+	Westonia type	Dreb-B1b	Lr14-	Lr34-	Lr68-	Yr15-	Fhb1-	1BL.1BL	Non 7OE	Null	Glu-D1a	PiNA-D1a	Pinb-D1b	Pinb-B2b	Ppo-A1a	Ppo-D1b	Zds-A1b	Lcy-B1b	Pds-B1a	Pod-A1a	Psy-A1b	Psy-D1a	Psy-B1a or b	Wx-B1a	Hap-4A-T	Hap-5D-C	H1c	GS-D1a	Hap-L	Hap-L	Hap-H
300	Neimai 12	ZM017835	Spring	Inner Mongolia	Modern cultivar	VII	Northern spring wheat region	2000s	Rht-B1b	Rht-D1a	Vrn-A1a	Vrn-B1b	Vrn-D1	Ppd-D1a	PHS+	Sdr-B1b	Vp-1Ba,b	PHS-	Kauz type	Dreb-B1a	Lr14-	Lr34-	Lr68-	Yr15-	Fhb1-	1BL.1BL	Non 7OE	Null	Glu-D1a	PiNA-D1a	Pinb-D1a	Pinb-B2a	Ppo-A1a	Ppo-D1a	Zds-A1b	Lcy-B1b	Pds-B1a	Pod-A1a	Psy-A1b	Psy-D1a	Psy-B1a or b	Wx-B1a	Hap-4A-C	Hap-5D-C	H1g	GS-D1a	Hap-L	Hap-L	Hap-H
301	Neimai 5	ZM014490	Spring	Inner Mongolia	Modern cultivar	VII	Northern spring wheat region	1980s	Rht-B1a	Rht-D1a	Vrn-A1	Vrn-B1b	Vrn-D1	Ppd-D1a	PHS+	Sdr-B1b	Vp-1Bc	PHS-	Westonia type	Dreb-B1a	Lr14-	Lr34-	Lr68-	Yr15-	Fhb1-	1BL.1BL	Non 7OE	Null	Glu-D1a	PiNA-D1a	Pinb-D1b	Pinb-B2a	Ppo-A1a	Ppo-D1a	Zds-A1a	Lcy-B1a	Pds-B1a	Pod-A1b	Psy-A1b	Psy-D1a	Psy-B1a or b	Wx-B1a	Hap-4A-C	Hap-5D-C	H1g	GS-D1a	Hap-L	Hap-L	Hap-H
302	Neimeng 3	ZM009777	Spring	Inner Mongolia	Modern cultivar	VII	Northern spring wheat region	1960s	Rht-B1a	Rht-D1a	Vrn-A1	Vrn-B1b	Vrn-D1a	Ppd-D1b	PHS+	Sdr-B1b	Vp-1Bc	PHS-	Westonia type	Dreb-B1a	Lr14-	Lr34-	Lr68-	Yr15-	Fhb1-	1BL.1BL	Non 7OE	Ax1 or Ax2*	Glu-D1b	PiNA-D1a	Pinb-D1a	Pinb-B2b	Ppo-A1a	Ppo-D1a	Zds-A1b	Lcy-B1a	Pds-B1a	Pod-A1b	Psy-A1b	Psy-D1a	Psy-B1a or b	Wx-B1a	Hap-4A-C	Hap-5D-C	H1g	GS-D1a	Hap-L	Hap-H	Hap-H
303	Nongmai 2	ZM026660	Spring	Inner Mongolia	Modern cultivar	VII	Northern spring wheat region	2000s	Rht-B1a	Rht-D1a	Vrn-A1a	Vrn-B1b	Vrn-D1	Ppd-D1b	PHS+	Sdr-B1b	Vp-1Bc	PHS-	Kauz type	Dreb-B1a	Lr14+	Lr34+	Lr68-	Yr15-	Fhb1-	1BL.1BL	7OE	Null	Glu-D1a	PiNA-D1a	Pinb-D1b	Heterozygous	Ppo-A1a	Ppo-D1b	Zds-A1b	Lcy-B1a	Pds-B1b	Pod-A1a	Psy-A1b	Psy-D1a	Psy-B1a or b	Wx-B1a	Hap-4A-T	Hap-5D-C	H1g	GS-D1a	Hap-L	Hap-L	Hap-L
304	Pinchun 14	ZM021346	Spring	Beijing	Modern cultivar	VII	Northern spring wheat region	1980s	Rht-B1a	Rht-D1a	Vrn-A1	Vrn-B1b	Vrn-D1	Ppd-D1a	PHS+	Sdr-B1b	Vp-1Bc	PHS-	Westonia type	Dreb-B1a	Lr14+	Lr34-	Lr68-	Yr15-	Fhb1-	1BL.1BL	Non 7OE	Null	Glu-D1b	PiNA-D1a	Pinb-D1a	Pinb-B2b	Ppo-A1a	Ppo-D1a	Zds-A1a	Lcy-B1a	Pds-B1a	Pod-A1b	Psy-A1b	Psy-D1a	Psy-B1a or b	Wx-B1a	Hap-4A-C	Hap-5D-C	H1g	GS-D1a	Hap-L	Hap-L	Hap-H
305	Pinchun 22	ZM013764	Spring	Beijing	Modern cultivar	VII	Northern spring wheat region	1950s	Rht-B1a	Rht-D1b	Vrn-A1	Vrn-B1b	Vrn-D1	Ppd-D1a	PHS+	Sdr-B1b	Vp-1Ba,b	PHS-	Kauz type	Dreb-B1a	Lr14-	Lr34+	Lr68-	Yr15-	Fhb1-	1BL.1BL	Non 7OE	Null	Glu-D1a	PiNA-D1a	Pinb-D1b	Pinb-B2b	Ppo-A1a	Ppo-D1a	Zds-A1a	Lcy-B1a	Pds-B1b	Pod-A1a	Psy-A1b	Psy-D1a	Psy-B1a or b	Wx-B1a	Hap-4A-C	Hap-5D-C	H1g	GS-D1b	Hap-L	Hap-L	Hap-H
306	Pinchun 3	ZM013752	Spring	Beijing	Modern cultivar	VII	Northern spring wheat region	1950s	Rht-B1a	Rht-D1b	Vrn-A1	Vrn-B1b	Vrn-D1	Ppd-D1a	PHS+	Sdr-B1b	Vp-1Bc	PHS-	Westonia type	Dreb-B1a	Lr14+	Lr34+	Lr68-	Yr15-	Fhb1-	1BL.1BL	Non 7OE	Ax1 or Ax2*	Glu-D1b	PiNA-D1a	Pinb-D1b	Pinb-B2a	Ppo-A1b	Ppo-D1a	Zds-A1b	Lcy-B1b	Pds-B1b	Pod-A1a	Psy-A1b	Psy-D1a	Psy-B1a or b	Wx-B1a	Hap-4A-C	Hap-5D-C	H1g	GS-D1a	Hap-L	Hap-L	Hap-H
307	Yanbei 8	ZM014458	Spring	Shanxi	Modern cultivar	VII	Northern spring wheat region	1970s	Rht-B1a	Rht-D1a	Vrn-A1a	Vrn-B1b	Vrn-D1	Ppd-D1a	PHS+	Sdr-B1b	Vp-1Ba,b	PHS-	Westonia type	Dreb-B1b	Lr14-	Lr34-	Lr68-	Yr15-	Fhb1-	1BL.1BL	Non 7OE	Ax1 or Ax2*	Glu-D1a	PiNA-D1a	Pinb-D1a	Pinb-B2b	Ppo-A1b	Ppo-D1b	Zds-A1b	Lcy-B1b	Pds-B1a	Pod-A1a	Psy-A1b	Psy-D1a	Psy-B1a or b	Wx-B1a	Hap-4A-C	Hap-5D-C	H1g	GS-D1a	Hap-L	Hap-L	Hap-H
308	Zhechun 2	ZM017870	Spring	Inner Mongolia	Modern cultivar	VII	Northern spring wheat region	1950s	Rht-B1a	Rht-D1a	Vrn-A1a	Vrn-B1b	Vrn-D1a	Ppd-D1a	PHS-	Sdr-B1b	Vp-1Bc	PHS-	Kauz type	Dreb-B1b	Lr14-	Lr34-	Lr68-	Yr15-	Fhb1-	1BL.1BL	Non 7OE	Ax1 or Ax2*	Glu-D1b	PiNA-D1b	Pinb-D1a	Pinb-B2a	Ppo-A1a	Ppo-D1a	Zds-A1a	Lcy-B1b	Pds-B1a	Pod-A1a	Psy-A1b	Psy-D1a	Psy-B1a or b	Wx-B1a	Hap-4A-T	Hap-5D-C	H1g	GS-D1a	Hap-L	Hap-H	Hap-H
309	Baidatou	ZM004862	Spring	Jiuquan, Gansu	Landrace	VIII	Northwestern spring wheat region	/	Rht-B1a	Rht-D1a	Vrn-A1	Vrn-B1	Vrn-D1a	Ppd-D1b	PHS+	Sdr-B1b	Vp-1Ba,b	PHS-	Westonia type	Dreb-B1a	Lr14-	Lr34-	Lr68-	Yr15-	Fhb1-	1BL.1BL	7OE	Ax1 or Ax2*	Glu-D1a	PiNA-D1a	Pinb-D1a	Pinb-B2a	Ppo-A1a	Ppo-D1a	Zds-A1a	Lcy-B1b	Pds-B1a	Pod-A1a	Psy-A1b	Psy-D1a	Psy-B1a or b	Wx-B1a	Hap-4A-T	Hap-5D-C	H1g	GS-D1b	Hap-L	Hap-H	Hap-H
310	Bailanmai	ZM004714	Weak winter	Jingyuan, Gansu	Landrace	VIII	Northwestern spring wheat region	/	Rht-B1a	Rht-D1a	Vrn-A1	Vrn-B1b	Vrn-D1a	Ppd-D1a	PHS+	Sdr-B1a	Vp-1Ba,b	PHS+	Westonia type	Dreb-B1b	Lr14-	Lr34+	Lr68-	Yr15-	Fhb1+	1BL.1BL	Non 7OE	Ax1 or Ax2*	Glu-D1a	PiNA-D1a	Pinb-D1a	Pinb-B2a	Ppo-A1a	Ppo-D1a	Zds-A1a	Lcy-B1b	Pds-B1a	Pod-A1a	Psy-A1b	Psy-D1a	Psy-B1a or b	Wx-B1a	Hap-4A-C	Hap-5D-C	H1c	GS-D1a	Hap-H	Hap-H	Hap-H
311	Baimang	ZM020804	Spring	Zhongwei, Ningxia	Landrace	VIII	Northwestern spring wheat region	/	Rht-B1a	Rht-D1a	Vrn-A1	Vrn-B1	Vrn-D1	Ppd-D1a	PHS+	Sdr-B1b	Vp-1Ba,b	PHS+	Westonia type	Dreb-B1b	Lr14-	Lr34+	Lr68-	Yr15-	Fhb1-	1BL.1BL	7OE	Ax1 or Ax2*	Glu-D1a	PiNA-D1a	Pinb-D1a	Pinb-B2b	Ppo-A1b	Ppo-D1b	Zds-A1a	Lcy-B1b	Pds-B1a	Pod-A1a	Psy-A1b	Psy-D1a	Psy-B1a or b	Wx-B1a	Hap-4A-C	Hap-5D-C	H1g	GS-D1a	Hap-H	Hap-L	Hap-H
312	Baimazha	ZM020808	Spring	Helan, Ningxia	Landrace	VIII	Northwestern spring wheat region	/	Rht-B1a	Rht-D1a	Vrn-A1	Vrn-B1b	Vrn-D1a	Ppd-D1b	PHS+	Sdr-B1b	Vp-1Bc	PHS+	Westonia type	Dreb-B1b	Lr14-	Lr34-	Lr68-	Yr15-	Fhb1-	1BL.1BL	Non 7OE	Null	Glu-D1a	PiNA-D1a	Pinb-D1a	Pinb-B2a	Ppo-A1a	Ppo-D1b	Zds-A1a	Lcy-B1b	Pds-B1a	Pod-A1a	Psy-A1b	Psy-D1a	Psy-B1a or b	Wx-B1a	Hap-4A-T	Hap-5D-C	H1c	GS-D1a	Hap-L	Hap-H	Hap-H
313	Baiqitou	ZM012810	Weak winter	Yumen, Gansu	Landrace	VIII	Northwestern spring wheat region	/	Rht-B1a	Rht-D1a	Vrn-A1a	Vrn-B1b	Vrn-D1a	Ppd-D1b	PHS-	Sdr-B1b	Vp-1Ba,b	PHS-	Westonia type	Dreb-B1a	Lr14-	Lr34-	Lr68-	Yr15-	Fhb1-	1BL.1BL	7OE	Null	Glu-D1a	PiNA-D1a	Pinb-D1a	Pinb-B2a	Ppo-A1a	Ppo-D1b	Zds-A1b	Lcy-B1a	Pds-B1a	Pod-A1a	Psy-A1b	Psy-D1a	Psy-B1a or b	Wx-B1b	Hap-4A-T	Hap-5D-C	H1g	GS-D1b	Hap-L	Hap-L	Hap-H
314	Dabaimai	ZM012760	Weak winter	Yongdeng, Gansu	Landrace	VIII	Northwestern spring wheat region	/	Rht-B1a	Rht-D1a	Vrn-A1	Vrn-B1	Vrn-D1a	Ppd-D1b	PHS+	Sdr-B1a	Vp-1Bc	PHS+	Westonia type	Dreb-B1b	Lr14+	Heterozygous	Lr68+	Heterozygous	Fhb1-	1BL.1BL	7OE	Ax1 or Ax2*	Glu-D1a	PiNA-D1a	Pinb-D1a	Pinb-B2a	Ppo-A1b	Ppo-D1b	Zds-A1a	Lcy-B1b	Pds-B1a	Pod-A1b	Psy-A1b	Psy-D1a	Psy-B1a or b	Wx-B1a	Heterozygous	Hap-5D-C	H1g	GS-D1a	Hap-L	Hap-H	Hap-H
315	Dabaimai	ZM005102	Spring	Huzhu, Qinghai	Landrace	VIII	Northwestern spring wheat region	/	Rht-B1a	Rht-D1a	Vrn-A1	Vrn-B1	Vrn-D1	Ppd-D1b	PHS+	Sdr-B1b	Vp-1Ba,b	PHS-	Kauz type	Dreb-B1b	Lr14-	Heterozygous	Heterozygous	Yr15-	Fhb1-	1BL.1BL	Non 7OE	Heterozygous	Glu-D1a	PiNA-D1a	Pinb-D1b	Pinb-B2a	Ppo-A1a	Ppo-D1b	Heterozygous	Lcy-B1b	Pds-B1a	Pod-A1a	Psy-A1b	Psy-D1a	Psy-B1a or b	Wx-B1a	Hap-4A-C	Hap-5D-C	H1g	GS-D1a	Hap-L	Hap-L	Hap-H
316	Galaohan	ZM005105	Spring	Huzhu, Qinghai	Landrace	VIII	Northwestern spring wheat region	/	Rht-B1a	Rht-D1a	Vrn-A1	Vrn-B1b	Vrn-D1a	Ppd-D1b	PHS+	Heterozygous	Heterozygous	PHS-	Westonia type	Dreb-B1b	Lr14-	Lr34+	Lr68+	Yr15-	Fhb1-	1BL.1BL	7OE	Ax1 or Ax2*	Glu-D1a	PiNA-D1a	Pinb-D1a	Pinb-B2a	Ppo-A1b	Ppo-D1b	Zds-A1b	Lcy-B1b	Pds-B1a	Pod-A1a	Psy-A1b	Psy-D1a	Heterozygous	Wx-B1a	Hap-4A-C	Hap-5D-C	H1g	GS-D1a	Hap-L	Hap-L	Hap-H
317	Hongmangmai	ZM020720	Spring	Pingliang, Gansu	Landrace	VIII	Northwestern spring wheat region	/	Rht-B1a	Rht-D1a	Vrn-A1	Vrn-B1b	Vrn-D1	Ppd-D1a	PHS+	Sdr-B1a	Heterozygous	PHS-	Heterozygous	Dreb-B1b	Lr14-	Heterozygous	Lr68-	Yr15-	Fhb1-	1BL.1BL	Non 7OE	Ax1 or Ax2*	Heterozygous	PiNA-D1a	Pinb-D1a	Pinb-B2a	Ppo-A1a	Ppo-D1b	Heterozygous	Lcy-B1b	Pds-B1a	Heterozygous	Psy-A1b	Psy-D1a	Psy-B1a or b	Wx-B1a	Heterozygous	Hap-5D-C	H1g	GS-D1a	Hap-L	Hap-L	Hap-H
318	Hongmangmai	ZM004749	Spring	Gaolan, Gansu	Landrace	VIII	Northwestern spring wheat region	/	Rht-B1a	Rht-D1a	Vrn-A1	Vrn-B1	Vrn-D1	Ppd-D1b	PHS+	Sdr-B1a	Vp-1Ba,b	PHS-	Westonia type	Dreb-B1a	Lr14+	Lr34+	Lr68+	Yr15-	Fhb1-	1BL.1BL	7OE	Ax1 or Ax2*	Glu-D1a	PiNA-D1a	Pinb-D1a	Pinb-B2a	Ppo-A1a	Ppo-D1a	Zds-A1a	Lcy-B1b	Pds-B1a	Pod-A1a	Psy-A1b	Psy-D1a	Psy-B1a or b	Wx-B1a	Hap-4A-T	Hap-5D-C	H1c	GS-D1a	Hap-L	Hap-H	Hap-H
319	Hongtuzi	ZM020815	Spring	Yongning, Ningxia	Landrace	VIII	Northwestern spring wheat region	/	Rht-B1a	Rht-D1a	Vrn-A1	Vrn-B1	Vrn-D1a	Ppd-D1b	PHS+	Sdr-B1a	Vp-1Ba,b	PHS-	Westonia type	Dreb-B1a	Lr14-	Lr34+	Lr68-	Yr15-	Fhb1-	1BL.1BL	7OE	Null	Glu-D1a	PiNA-D1a	Pinb-D1a	Pinb-B2a	Ppo-A1a	Ppo-D1a	Zds-A1a	Lcy-B1b	Pds-B1a	Pod-A1a	Psy-A1b	Psy-D1a	Psy-B1a or b	Wx-B1a	Hap-4A-C	Hap-5D-C	H1c	GS-D1a	Hap-L	Hap-L	Hap-H
320	Huoliyan	ZM012793	Weak winter	Minle, Gansu	Landrace	VIII	Northwestern spring wheat region	/	Rht-B1a	Rht-D1a	Vrn-A1	Vrn-B1	Vrn-D1a	Ppd-D1b	PHS+	Sdr-B1b	Vp-1Ba,b	PHS+	Westonia type	Dreb-B1a	Lr14-	Lr34+	Lr68-	Yr15-	Fhb1-	1BL.1BL	7OE	Ax1 or Ax2*	Glu-D1a	PiNA-D1a	Pinb-D1a	Pinb-B2a	Ppo-A1b	Ppo-D1b	Zds-A1a	Lcy-B1b	Pds-B1a	Pod-A1a	Psy-A1b	Psy-D1a	Psy-B1a or b	Wx-B1a	Hap-4A-T	Hap-5D-C	H1c	GS-D1a	Hap-L	Hap-H	Hap-H
321	Huomai	ZM005064	Spring	Minhe, Qinghai	Landrace	VIII	Northwestern spring wheat region	/	Rht-B1a	Rht-D1a	Vrn-A1	Vrn-B1b	Vrn-D1	Ppd-D1b	PHS+	Sdr-B1b	Vp-1Bc	PHS-	Westonia type	Dreb-B1b	NA	Lr34+	Lr68+	Yr15-	Fhb1-	1BL.1BL	Non 7OE	Ax1 or Ax2*	Glu-D1a	PiNA-D1a	Pinb-D1a	Pinb-B2a	Ppo-A1b	Ppo-D1a	Zds-A1b	Lcy-B1b	Pds-B1a	Pod-A1a	Psy-A1b	Psy-D1a	Psy-B1a or b	Wx-B1a	Hap-4A-T	Hap-5D-C	H1g	GS-D1a	Hap-L	Hap-H	Hap-H
322	Huomaizi	ZM020636	Strong winter	Longxi, Gansu	Landrace	VIII	Northwestern spring wheat region	/	Rht-B1a	Rht-D1a	Vrn-A1	Vrn-B1b	Vrn-D1	Ppd-D1b	PHS+	Sdr-B1b	Vp-1Ba,b	PHS+	Westonia type	Dreb-B1b	Lr14+	Lr34+	Lr68-	Yr15-	Fhb1-	1BL.1BL	Heterozygous	Ax1 or Ax2*	Glu-D1a	PiNA-D1a	Pinb-D1a	Pinb-B2b	Ppo-A1a	Ppo-D1b	Zds-A1a	Lcy-B1b	Pds-B1a	Pod-A1a	Psy-A1b	Psy-D1a	Psy-B1a or b	Wx-B1a	Hap-4A-C	Hap-5D-C	H1c	GS-D1a	Hap-L	Hap-L	Hap-H
323	Jinhuangmai	ZM004780	Weak winter	Linxia, Gansu	Landrace	VIII	Northwestern spring wheat region	/	Rht-B1a	Rht-D1a	Vrn-A1	Vrn-B1	Vrn-D1a	Ppd-D1b	PHS+	Sdr-B1b	Vp-1Ba,b	PHS-	Westonia type	Dreb-B1b	Lr14-	Lr34+	Lr68+	Yr15+	Fhb1-	1BL.1BL	7OE	Ax1 or Ax2*	Glu-D1a	PiNA-D1a	Heterozygous	Pinb-B2a	Ppo-A1b	Ppo-D1b	Zds-A1a	Lcy-B1b	Pds-B1a	Pod-A1a	Psy-A1b	Psy-D1a	Psy-B1a or b	Wx-B1a	Hap-4A-C	Hap-5D-C	H1c	GS-D1a	Hap-L	Hap-L	Hap-H
324	Laotutou	ZM004670	Winter	Yinchuan, Ningxia	Landrace	VIII	Northwestern spring wheat region	/	Rht-B1a	Rht-D1a	Vrn-A1	Vrn-B1b	Vrn-D1	Ppd-D1b	PHS+	Sdr-B1a	Vp-1Ba,b	PHS+	Westonia type	Dreb-B1b	Lr14+	Lr34-	Lr68+	Yr15-	Fhb1-	1BL.1BL	7OE	Ax1 or Ax2*	Glu-D1a	PiNA-D1a	Pinb-D1a	Pinb-B2b	Ppo-A1b	Ppo-D1b	Zds-A1a	Lcy-B1b	Pds-B1a	Pod-A1b	Psy-A1b	Psy-D1a	Psy-B1a or b	Wx-B1a	Hap-4A-C	Hap-5D-C	H1g	GS-D1a	Hap-L	Hap-L	Hap-H
325	Shanhuomai	ZM020785	Spring	Ningshuo, Ningxia	Landrace	VIII	Northwestern spring wheat region	/	Rht-B1a	Rht-D1a	Vrn-A1	Vrn-B1b	Vrn-D1	Ppd-D1b	PHS+	Sdr-B1b	Vp-1Ba,b	PHS-	Westonia type	Dreb-B1a	Lr14+	Lr34+	Lr68+	Yr15-	Fhb1-	1BL.1BL	7OE	Ax1 or Ax2*	Glu-D1a	PiNA-D1a	Pinb-D1a	Pinb-B2a	Ppo-A1a	Ppo-D1a	Zds-A1a	Lcy-B1b	Pds-B1a	Pod-A1a	Psy-A1b	Psy-D1a	Psy-B1a or b	Wx-B1a	Hap-4A-T	Hap-5D-C	H1g	GS-D1a	Hap-L	Hap-H	Hap-H
326	Shanmai	ZM020774	Spring	Yongning, Ningxia	Landrace	VIII	Northwestern spring wheat region	/	Rht-B1a	Rht-D1a	Vrn-A1	Vrn-B1b	Vrn-D1a	Ppd-D1b	PHS+	Sdr-B1a	Vp-1Ba,b	PHS+	Westonia type	Dreb-B1a	Lr14-	Lr34+	Lr68-	Yr15-	Fhb1-	1BL.1BL	7OE	Ax1 or Ax2*	Glu-D1a	PiNA-D1a	Pinb-D1a	Pinb-B2a	Ppo-A1b	Ppo-D1b	Zds-A1a	Lcy-B1b	Pds-B1a	Pod-A1a	Psy-A1b	Psy-D1a	Psy-B1a or b	Wx-B1a	Hap-4A-T	Hap-5D-C	H1c	GS-D1a	Hap-L	Hap-H	Hap-H
327	Shanmai	ZM020770	Spring	Helan, Ningxia	Landrace	VIII	Northwestern spring wheat region	/	Rht-B1a	Rht-D1a	Vrn-A1	Vrn-B1	Vrn-D1a	Ppd-D1b	PHS+	Sdr-B1a	Vp-1Ba,b	PHS+	Westonia type	Dreb-B1b	Lr14+	Lr34-	Lr68+	Heterozygous	Fhb1-	1BL.1BL	7OE	Ax1 or Ax2*	Glu-D1a	PiNA-D1a	Pinb-D1a	Pinb-B2b	Ppo-A1b	Ppo-D1b	Zds-A1a	Lcy-B1b	Pds-B1a	NA	Psy-A1b	Psy-D1a	Psy-B1a or b	Wx-B1a	Heterozygous	Hap-5D-C	H1g	GS-D1a	Hap-L	Hap-L	Hap-H
328	Xiaobaimai	ZM004900	Spring	Anxi, Gansu	Landrace	VIII	Northwestern spring wheat region	/	Rht-B1a	Rht-D1a	Vrn-A1	Vrn-B1b	Vrn-D1a	Ppd-D1b	PHS+	Sdr-B1b	Vp-1Bc	PHS-	Westonia type	Dreb-B1a	Lr14-	Lr34-	Lr68-	Yr15-	Fhb1-	1BL.1BL	7OE	Null	Glu-D1a	PiNA-D1a	Pinb-D1a	Pinb-B2a	Ppo-A1a	Ppo-D1b	Zds-A1a	Lcy-B1b	Pds-B1a	Pod-A1a	Psy-A1b	Psy-D1a	Psy-B1a or b	Wx-B1a	Hap-4A-C	Hap-5D-C	H1c	GS-D1a	Hap-L	Hap-H	Hap-H
329	Xiaohongmai	ZM005075	Spring	Ledu, Qinghai	Landrace	VIII	Northwestern spring wheat region	/	Rht-B1a	Rht-D1a	Vrn-A1	Vrn-B1b	Vrn-D1	Ppd-D1b	PHS+	Sdr-B1a	Vp-1Ba,b	PHS-	Westonia type	Dreb-B1b	Lr14+	Lr34+	Lr68+	Yr15-	Fhb1-	1BL.1BL	7OE	Ax1 or Ax2*	Glu-D1a	PiNA-D1a	Pinb-D1a	Pinb-B2b	Ppo-A1a	Ppo-D1a	Zds-A1b	Lcy-B1b	Pds-B1a	Pod-A1a	Psy-A1b	Psy-D1a	Psy-B1a or b	Wx-B1b	Hap-4A-C	Hap-5D-C	H1c	GS-D1a	Hap-L	Hap-H	Hap-H
330	Yizhimai	ZM004779	Spring	Linxia, Gansu	Landrace	VIII	Northwestern spring wheat region	/	Rht-B1a	Rht-D1a	Vrn-A1	Vrn-B1b	Vrn-D1a	Ppd-D1b	PHS+	Sdr-B1a	Vp-1Ba,b	PHS+	Westonia type	Dreb-B1b	Lr14-	Lr34+	Lr68+	Yr15-	Fhb1-	1BL.1BL	7OE	Ax1 or Ax2*	Glu-D1a	PiNA-D1a	Pinb-D1a	Pinb-B2a	Ppo-A1b	Ppo-D1a	Zds-A1b	Lcy-B1b	Pds-B1a	Pod-A1b	Psy-A1b	Psy-D1a	Psy-B1c	Wx-B1a	Hap-4A-T	Hap-5D-C	H1g	GS-D1a	Hap-L	Hap-H	Hap-H
331	Dingxi 24	ZM009893	Spring	Gansu	Modern cultivar	VIII	Northwestern spring wheat region	1960s	Rht-B1a	Rht-D1a	Vrn-A1	Vrn-B1b	Vrn-D1	Ppd-D1b	PHS-	Sdr-B1a	Vp-1Bc	PHS-	Westonia type	Dreb-B1b	Lr14-	Lr34-	Lr68+	Yr15-	Fhb1-	1BL.1BL	7OE	Null	Glu-D1a	PiNA-D1a	Pinb-D1a	Pinb-B2a	Ppo-A1b	Ppo-D1b	Zds-A1a	Lcy-B1b	Pds-B1a	Pod-A1b	Psy-A1b	Psy-D1g	Psy-B1a or b	Wx-B1b	Hap-4A-C	Hap-5D-C	H1g	GS-D1a	Hap-L	Hap-L	Hap-H
332	Ganmai 46	ZM017295	Weak winter	Gansu	Modern cultivar	VIII	Northwestern spring wheat region	1960s	Rht-B1a	Rht-D1a	Vrn-A1	Vrn-B1b	Vrn-D1	Ppd-D1a	PHS+	Sdr-B1b	Vp-1Bc	PHS-	Westonia type	Dreb-B1a	Lr14-	Lr34+	Lr68-	Yr15-	Fhb1-	1BL.1BL	Non 7OE	Ax1 or Ax2*	Glu-D1a	PiNA-D1a	Pinb-D1a	Pinb-B2a	Ppo-A1a	Ppo-D1b	Zds-A1b	Lcy-B1b	Pds-B1b	Pod-A1a	Psy-A1b	Psy-D1g	Psy-B1a or b	Wx-B1a	Hap-4A-C	Hap-5D-C	H1g	GS-D1a	Hap-L	Hap-L	Hap-L
333	Ganmai 8	ZM009803	Weak winter	Gansu	Modern cultivar	VIII	Northwestern spring wheat region	1960s	Rht-B1a	Rht-D1a	Vrn-A1a	Vrn-B1b	Vrn-D1	Ppd-D1a	PHS+	Sdr-B1a	Vp-1Bc	PHS+	Westonia type	Dreb-B1a	Lr14+	Lr34-	Lr68+	Yr15-	Fhb1-	1BL.1BL	Non 7OE	Null	Glu-D1a	PiNA-D1a	Pinb-D1a	Pinb-B2a	Ppo-A1b	Ppo-D1b	Zds-A1b	Lcy-B1b	Pds-B1a	Pod-A1a	Psy-A1b	Psy-D1a	Psy-B1c	Wx-B1a	Hap-4A-C	Hap-5D-C	H1g	GS-D1a	Hap-L	Hap-H	Hap-H
334	Gaoyuan 602	/	Spring	Qinghai	Modern cultivar	VIII	Northwestern spring wheat region	1980s	Rht-B1a	Rht-D1a	Vrn-A1	Vrn-B1b	Vrn-D1	Ppd-D1b	PHS+	Sdr-B1a	Vp-1Ba,b	PHS+	Kauz type	Dreb-B1a	Lr14-	Lr34-	Lr68-	Yr15-	Fhb1-	1BL.1BL	Non 7OE	Null	Glu-D1a	PiNA-D1b	Pinb-D1a	Pinb-B2b	Ppo-A1b	Ppo-D1b	Zds-A1b	Lcy-B1b	Pds-B1a	Pod-A1b	Psy-A1b	Psy-D1a	Psy-B1a or b	Wx-B1a	Hap-4A-T	Hap-5D-C	H1g	GS-D1b	Hap-L	Hap-H	Hap-H
335	Gaoyuan 506	ZM010116	Spring	Qinghai	Modern cultivar	VIII	Northwestern spring wheat region	1970s	Rht-B1b	Rht-D1a	Vrn-A1	Vrn-B1b	Vrn-D1	Ppd-D1a	PHS+	Sdr-B1b	Vp-1Bc	PHS-	Westonia type	Dreb-B1b	Lr14+	Lr34+	Lr68+	Yr15-	Fhb1-	1BL.1BL	Non 7OE	Ax1 or Ax2*	Glu-D1a	PiNA-D1a	Pinb-D1b	Pinb-B2a	Ppo-A1b	Ppo-D1b	Zds-A1a	Lcy-B1a	Pds-B1a	Pod-A1b	Psy-A1b	Psy-D1a	Psy-B1c	Wx-B1a	Hap-4A-T	Hap-5D-C	H1g	GS-D1a	Hap-L	Hap-L	Hap-H
336	Hongtu	ZM009793	Spring	Ningxia	Modern cultivar	VIII	Northwestern spring wheat region	1960s	Rht-B1a	Rht-D1a	Vrn-A1a	Vrn-B1b	Vrn-D1a	Ppd-D1a	PHS-	Sdr-B1b	Vp-1Bc	PHS-	Westonia type	Dreb-B1a	Lr14+	Lr34-	Lr68-	Yr15-	Fhb1-	1BL.1BL	Non 7OE	Null	Glu-D1a	PiNA-D1a	Pinb-D1b	Pinb-B2a	Ppo-A1a	Ppo-D1b	Zds-A1a	Lcy-B1b	Pds-B1b	Pod-A1b	Psy-A1b	Psy-D1a	Psy-B1a or b	Wx-B1a	Hap-4A-C	Hap-5D-C	H1g	GS-D1a	Hap-L	Hap-L	Hap-H
337	Huining 10	ZM017313	Weak winter	Gansu	Modern cultivar	VIII	Northwestern spring wheat region	1970s	Rht-B1a	Rht-D1a	Vrn-A1	Vrn-B1b	Vrn-D1	Ppd-D1b	PHS+	Sdr-B1a	Heterozygous	PHS-	Westonia type	Dreb-B1b	Lr14+	Lr34-	Lr68-	Heterozygous	Fhb1-	1BL.1BL	7OE	Null	Glu-D1a	PiNA-D1a	Pinb-D1a	Pinb-B2a	Ppo-A1b	Ppo-D1b	Zds-A1a	Lcy-B1b	Pds-B1a	Pod-A1a	Psy-A1b	Psy-D1a	Psy-B1a or b	Wx-B1a	Hap-4A-C	Hap-5D-C	H1c	GS-D1a	Hap-L	Hap-L	Hap-H
338	Huzhuhong	ZM017354	Weak winter	Qinghai	Modern cultivar	VIII	Northwestern spring wheat region	1960s	Rht-B1a	Rht-D1a	Vrn-A1a	Vrn-B1b	Vrn-D1a	Ppd-D1b	PHS+	Sdr-B1b	Vp-1Ba,b	PHS+	Westonia type	Dreb-B1a	Lr14-	Lr34-	Lr68-	Yr15-	Fhb1-	1BL.1BL	Non 7OE	Ax1 or Ax2*	Glu-D1b	PiNA-D1a	Pinb-D1a	Pinb-B2a	Ppo-A1a	Ppo-D1b	Zds-A1b	Lcy-B1b	Pds-B1a	Pod-A1a	Psy-A1b	Psy-D1a	Psy-B1a or b	Wx-B1a	Hap-4A-C	Hap-5D-C	H1g	GS-D1b	Hap-L	Hap-L	Hap-H
339	Jinmai 303	ZM017331	Spring	Gansu	Modern cultivar	VIII	Northwestern spring wheat region	1970s	Rht-B1a	Rht-D1a	Vrn-A1	Vrn-B1b	Vrn-D1a	Ppd-D1a	PHS+	Sdr-B1b	Vp-1Bc	PHS-	Westonia type	Dreb-B1a	Lr14+	Lr34-	Lr68-	Yr15-	Fhb1-	1BL.1BL	Non 7OE	Null	Glu-D1a	PiNA-D1a	Pinb-D1a	Pinb-B2a	Ppo-A1a	Ppo-D1b	Zds-A1a	Lcy-B1a	Pds-B1a	Pod-A1a	Psy-A1b	Psy-D1a	Psy-B1a or b	Wx-B1a	Hap-4A-C	Hap-5D-C	H1c	GS-D1a	Hap-L	Hap-H	Hap-H
340	Jinmai 4	ZM009972	Spring	Gansu	Modern cultivar	VIII	Northwestern spring wheat region	1970s	Rht-B1a	Rht-D1a	Vrn-A1	Vrn-B1b	Vrn-D1	Ppd-D1b	PHS-	Sdr-B1b	Vp-1Ba,b	PHS-	Westonia type	Dreb-B1a	Lr14-	Lr34-	Lr68-	Yr15-	Fhb1-	1BL.1BL	7OE	Null	Glu-D1a	PiNA-D1a	Pinb-D1a	Pinb-B2a	Ppo-A1a	Ppo-D1a	Zds-A1a	Lcy-B1a	Pds-B1a	Pod-A1a	Psy-A1b	Psy-D1a	Psy-B1a or b	Wx-B1a	Hap-4A-T	Hap-5D-C	H1g	GS-D1b	Hap-L	Hap-H	Hap-H
341	Linnong 12	ZM009909	Spring	Gansu	Modern cultivar	VIII	Northwestern spring wheat region	1970s	Rht-B1b	Rht-D1a	Vrn-A1	Vrn-B1b	Vrn-D1	Ppd-D1a	PHS+	Sdr-B1a	Vp-1Bc	PHS-	Westonia type	Dreb-B1a	Lr14+	Lr34-	Lr68-	Yr15-	Fhb1-	1BL.1BL	Non 7OE	Null	Glu-D1a	PiNA-D1a	Pinb-D1a	Pinb-B2a	Ppo-A1a	Ppo-D1b	Zds-A1b	Lcy-B1b	Pds-B1b	Pod-A1b	Psy-A1b	Psy-D1a	Psy-B1a or b	Wx-B1a	Hap-4A-C	Hap-5D-C	H1g	GS-D1b	Hap-H	Hap-H	Hap-L
342	Longchun 7	ZM009825	Spring	Gansu	Modern cultivar	VIII	Northwestern spring wheat region	1970s	Rht-B1a	Rht-D1a	Vrn-A1	Vrn-B1b	Vrn-D1	Ppd-D1a	PHS+	Sdr-B1a	Vp-1Bc	PHS+	Westonia type	Dreb-B1a	Lr14+	Lr34-	Lr68+	Yr15-	Fhb1-	1BL.1BL	Non 7OE	Null	Glu-D1b	PiNA-D1a	Pinb-D1a	Pinb-B2a	Ppo-A1a	Ppo-D1b	Zds-A1a	Lcy-B1b	Pds-B1b	Pod-A1b	Psy-A1b	Psy-D1a	Psy-B1c	Wx-B1a	Hap-4A-C	Hap-5D-C	H1g	GS-D1a	Hap-L	Hap-H	Hap-H
343	Longdong 1	ZM009988	Winter	Gansu	Modern cultivar	VIII	Northwestern spring wheat region	2000s	Rht-B1a	Rht-D1a	Vrn-A1	Vrn-B1b	Vrn-D1a	Ppd-D1b	PHS+	Sdr-B1b	Vp-1Bc	PHS-	Kauz type	Dreb-B1b	Lr14-	Lr34-	Lr68-	Yr15-	Fhb1-	1BL.1BL	7OE	Ax1 or Ax2*	Glu-D1a	PiNA-D1a	Pinb-D1b	Pinb-B2a	Ppo-A1a	Ppo-D1b	Zds-A1b	Lcy-B1b	Pds-B1a	Pod-A1a	Psy-A1b	Psy-D1a	Psy-B1a or b	Wx-B1a	Hap-4A-C	Hap-5D-C	H1g	GS-D1a	Hap-L	Hap-L	Hap-H
344	Longzhong 1	/	Winter	Gansu	Modern cultivar	VIII	Northwestern spring wheat region	2000s	Rht-B1a	Rht-D1a	Vrn-A1	Vrn-B1b	Vrn-D1	Ppd-D1a	PHS+	Sdr-B1b	Vp-1Bc	PHS-	Kauz type	Dreb-B1b	Lr14+	Lr34-	Lr68-	Yr15+	Fhb1-	1BL.1RS	Non 7OE	Null	Glu-D1b	PiNA-D1a	Pinb-D1b	Pinb-B2a	Ppo-A1a	Ppo-D1b	Zds-A1b	Lcy-B1b	Pds-B1a	Pod-A1a	Psy-A1b	Psy-D1a	Psy-B1a or b	Wx-B1a	Hap-4A-T	Hap-5D-C	H1c	GS-D1a	Hap-L	Hap-L	Hap-H
345	Ningchun 4	ZM017424	Spring	Ningxia	Modern cultivar	VIII	Northwestern spring wheat region	1970s	Rht-B1b	Rht-D1a	Vrn-A1a	Vrn-B1b	Vrn-D1	Ppd-D1a	PHS-	Sdr-B1b	Vp-1Bc	PHS-	Westonia type	Dreb-B1b	Lr14-	Lr34-	Lr68-	Yr15-	Fhb1-	1BL.1BL	Non 7OE	Null	Glu-D1a	PiNA-D1b	Pinb-D1a	Pinb-B2a	Ppo-A1a	Ppo-D1b	Zds-A1a	Lcy-B1b	Pds-B1a	Pod-A1b	Psy-A1b	Psy-D1a	Psy-B1a or b	Wx-B1b	Hap-4A-T	Hap-5D-C	H1g	GS-D1b	Hap-L	Hap-L	Hap-H
346	Ningnong 2	ZM023717	Spring	Ningxia	Modern cultivar	VIII	Northwestern spring wheat region	2000s	Rht-B1a	Rht-D1b	Vrn-A1a	Vrn-B1b	Vrn-D1	Ppd-D1b	PHS-	Sdr-B1a	Vp-1Bc	PHS-	Heterozygous	Dreb-B1a	Lr14-	Lr34-	Lr68-	Yr15-	Fhb1-	1BL.1BL	Non 7OE	Null	Glu-D1b	PiNA-D1a	Pinb-D1b	Pinb-B2a	Ppo-A1a	Ppo-D1b	Zds-A1a	Lcy-B1b	Pds-B1b	Pod-A1b	Psy-A1b	Psy-D1a	Psy-B1a or b	Wx-B1a	Hap-4A-C	Hap-5D-C	H1g	GS-D1a	Hap-L	Hap-L	Hap-H
347	Qingchun 28	ZM017383	Spring	Qinghai	Modern cultivar	VIII	Northwestern spring wheat region	1970s	Rht-B1a	Rht-D1a	Vrn-A1a	Vrn-B1b	Vrn-D1	Ppd-D1a	PHS+	Sdr-B1b	Vp-1Bc	PHS-	Westonia type	Dreb-B1b	Lr14-	Lr34-	Lr68-	Yr15-	Fhb1-	1BL.1BL	Non 7OE	Ax1 or Ax2*	Glu-D1a	PiNA-D1a	Pinb-D1a	Pinb-B2a	Ppo-A1a	Ppo-D1b	Heterozygous	Lcy-B1b	Pds-B1a	Pod-A1a	Psy-A1b	Psy-D1a	Psy-B1a or b	Wx-B1a	Hap-4A-C	Hap-5D-C	H1g	GS-D1a	Hap-L	Hap-L	Hap-H
348	Wuchun 1	ZM017328	Spring	Gansu	Modern cultivar	VIII	Northwestern spring wheat region	1970s	Rht-B1b	Rht-D1a	Vrn-A1a	Vrn-B1b	Vrn-D1	Ppd-D1a	PHS+	Sdr-B1b	Vp-1Bc	PHS-	Kauz type	Dreb-B1a	Lr14+	Lr34-	Lr68+	Yr15-	Fhb1-	1BL.1BL	Non 7OE	Null	Glu-D1a	PiNA-D1a	Pinb-D1a	Pinb-B2a	Ppo-A1a	Ppo-D1a	Zds-A1b	Lcy-B1b	Pds-B1a	Pod-A1a	Psy-A1b	Psy-D1a	Psy-B1c	Wx-B1a	Hap-4A-C	Hap-5D-C	H1g	GS-D1a	Hap-L	Hap-L	Hap-H
349	Xiangnong 3	ZM010114	Weak winter	Qinghai	Modern cultivar	VIII	Northwestern spring wheat region	1970s	Rht-B1a	Rht-D1a	Vrn-A1	Vrn-B1b	Vrn-D1	Ppd-D1b	PHS+	Sdr-B1b	Vp-1Bc	PHS-	Westonia type	Dreb-B1b	Lr14+	Lr34+	Lr68+	Yr15-	Fhb1-	1BL.1BL	7OE	Ax1 or Ax2*	Glu-D1a	PiNA-D1a	Pinb-D1a	Pinb-B2a	Ppo-A1a	Ppo-D1a	Zds-A1b	Lcy-B1b	Pds-B1a	Pod-A1a	Psy-A1b	Psy-D1a	Psy-B1c	Wx-B1a	Hap-4A-C	Hap-5D-C	H1g	GS-D1a	Heterozygous	Hap-H	Hap-H
350	Xifeng 10	ZM010003	Winter	Gansu	Modern cultivar	VIII	Northwestern spring wheat region	1970s	Rht-B1a	Rht-D1a	Vrn-A1	Vrn-B1b	Vrn-D1	Ppd-D1b	PHS+	Sdr-B1a	Vp-1Ba,b	PHS-	Heterozygous	Dreb-B1b	Lr14-	Lr34-	Lr68+	Yr15-	Fhb1-	1BL.1BL	NA	Null	Glu-D1a	PiNA-D1a	Pinb-D1b	Pinb-B2b	Ppo-A1a	Ppo-D1b	Zds-A1a	Lcy-B1b	Pds-B1a	Pod-A1a	Psy-A1b	Psy-D1a	Psy-B1a or b	Wx-B1a	Heterozygous	Hap-5D-C	H1c	GS-D1b	Hap-L	Hap-L	Hap-H
351	Xifeng 20	/	Winter	Gansu	Modern cultivar	VIII	Northwestern spring wheat region	1990s	Rht-B1a	Rht-D1a	Vrn-A1	Vrn-B1	Vrn-D1	Ppd-D1a	PHS+	Sdr-B1b	Vp-1Bc	PHS+	Kauz type	Dreb-B1a	Lr14+	Lr34-	Lr68-	Yr15-	Fhb1-	1BL.1BL	Non 7OE	Null	Glu-D1a	PiNA-D1a	Pinb-D1b	Pinb-B2a	Ppo-A1b	Ppo-D1b	Zds-A1b	Lcy-B1b	Pds-B1a	Pod-A1a	Psy-A1b	Psy-D1a	Psy-B1a or b	Wx-B1a	Hap-4A-C	Hap-5D-C	H1g	GS-D1b	Hap-H	Hap-L	Hap-H
352	Zhangchun 9	ZM010069	Spring	Gansu	Modern cultivar	VIII	Northwestern spring wheat region	2000s	Rht-B1a	Rht-D1a	Vrn-A1	Vrn-B1b	Vrn-D1	Ppd-D1a	PHS+	Sdr-B1b	Vp-1Bc	PHS-	Westonia type	Dreb-B1a	Lr14+	Lr34-	Lr68+	Yr15-	Fhb1-	1BL.1BL	Non 7OE	Null	Glu-D1a	PiNA-D1a	Pinb-D1a	Pinb-B2a	Ppo-A1a	Ppo-D1a	Zds-A1a	Lcy-B1b	Pds-B1b	Pod-A1a	Psy-A1b	Psy-D1a	Psy-B1c	Wx-B1a	Hap-4A-C	Hap-5D-C	H1g	GS-D1a	Hap-L	Hap-L	Hap-H
353	Bailanghuimai	ZM018849	Spring	Bailang, Tibet	Landrace	IX	Qinghai-Tibet spring-winter wheat region	/	Rht-B1a	Rht-D1a	Vrn-A1	Vrn-B1b	Vrn-D1a	Ppd-D1b	PHS+	Sdr-B1a	Vp-1Ba,b	PHS-	Westonia type	Dreb-B1a	Lr14-	Lr34-	Heterozygous	Yr15-	Fhb1-	1BL.1BL	7OE	Ax1 or Ax2*	Glu-D1a	PiNA-D1a	Pinb-D1a	Pinb-B2a	Ppo-A1a	Ppo-D1b	Zds-A1a	Lcy-B1a	Pds-B1a	Pod-A1a	Psy-A1b	Psy-D1a	Psy-B1a or b	Wx-B1a	Hap-4A-C	Hap-5D-C	H1c	GS-D1a	Hap-L	Hap-H	Hap-H
354	Baimangxiaomai	ZM008341	Spring	Ruoergai, Sichuan	Landrace	IX	Qinghai-Tibet spring-winter wheat region	/	Rht-B1a	Rht-D1a	Vrn-A1	Vrn-B1b	Vrn-D1a	Ppd-D1a	PHS+	Sdr-B1a	Vp-1Ba,b	PHS+	Westonia type	Dreb-B1b	Lr14-	Lr34+	Lr68-	Yr15-	Fhb1-	1BL.1BL	7OE	Ax1 or Ax2*	Glu-D1a	PiNA-D1a	Pinb-D1a	Pinb-B2a	Ppo-A1b	Ppo-D1b	Zds-A1a	Lcy-B1b	Pds-B1a	Pod-A1a	Psy-A1b	Psy-D1a	Psy-B1a or b	Wx-B1a	Hap-4A-C	Hap-5D-C	H1g	GS-D1a	Hap-H	Hap-H	Hap-H
355	Bendihuanghuamai	ZM011565	Weak winter	Kangding, Sichuan	Landrace	IX	Qinghai-Tibet spring-winter wheat region	/	Rht-B1a	Rht-D1a	Vrn-A1	Vrn-B1b	Vrn-D1a	Ppd-D1b	PHS+	Sdr-B1a	Vp-1Ba,b	PHS-	Westonia type	Dreb-B1b	Lr14-	Lr34-	Heterozygous	Yr15-	Fhb1-	1BL.1BL	Non 7OE	Ax1 or Ax2*	Glu-D1a	PiNA-D1a	Pinb-D1a	Pinb-B2a	Ppo-A1a	Ppo-D1b	Zds-A1a	Lcy-B1a	Pds-B1a	Pod-A1a	Psy-A1b	Psy-D1a	Psy-B1a or b	Wx-B1a	Hap-4A-C	Hap-5D-C	H1c	GS-D1a	Hap-L	Hap-H	Hap-H
356	Bianbachunmai-6	ZM018930	Spring	Luozha, Tibet	Landrace	IX	Qinghai-Tibet spring-winter wheat region	/	Rht-B1a	Rht-D1a	Vrn-A1	Vrn-B1	Vrn-D1	Ppd-D1b	PHS+	Sdr-B1b	Vp-1Ba,b	PHS-	Westonia type	Dreb-B1b	Lr14+	Lr34-	Lr68-	Yr15-	Fhb1-	1BL.1BL	7OE	Ax1 or Ax2*	Glu-D1a	PiNA-D1a	Pinb-D1a	Pinb-B2a	Ppo-A1a	Ppo-D1b	Zds-A1a	Lcy-B1a	Pds-B1a	Pod-A1b	Psy-A1b	Psy-D1a	Psy-B1a or b	Wx-B1a	Hap-4A-C	Hap-5D-C	H1c	GS-D1a	Hap-L	Hap-H	Hap-H
357	Changduxiaomai	ZM019426	Spring	Changdu, Tibet	Landrace	IX	Qinghai-Tibet spring-winter wheat region	/	Rht-B1a	Rht-D1a	Vrn-A1	Vrn-B1b	Vrn-D1	Ppd-D1a	PHS-	Sdr-B1b	Vp-1Ba,b	PHS-	Westonia type	Dreb-B1a	Lr14-	Lr34-	Lr68-	Yr15-	Fhb1-	1BL.1BL	Non 7OE	Ax1 or Ax2*	Glu-D1a	PiNA-D1a	Pinb-D1a	Pinb-B2b	Ppo-A1a	Ppo-D1a	Zds-A1a	Lcy-B1a	Pds-B1a	Pod-A1b	Psy-A1b	Psy-D1a	Psy-B1a or b	Wx-B1a	Hap-4A-T	Hap-5D-C	H1g	GS-D1a	Hap-L	Hap-H	Hap-H
358	Dachunbaisilengmai	ZM011525	Weak winter	Yajiang, Sichuan	Landrace	IX	Qinghai-Tibet spring-winter wheat region	/	Rht-B1a	Rht-D1a	Vrn-A1	Vrn-B1	Vrn-D1a	Ppd-D1b	PHS+	Sdr-B1a	Vp-1Ba,b	PHS-	Westonia type	Dreb-B1a	Lr14+	Lr34-	Lr68-	Yr15-	Fhb1-	1BL.1BL	7OE	Ax1 or Ax2*	Glu-D1a	PiNA-D1a	Pinb-D1a	Pinb-B2b	Ppo-A1a	Ppo-D1b	Zds-A1a	Lcy-B1a	Pds-B1a	Pod-A1b	Psy-A1b	Psy-D1a	Psy-B1a or b	Wx-B1a	Hap-4A-C	Hap-5D-C	H1g	GS-D1a	Hap-L	Hap-H	Hap-H
359	Dadukazhuoqiong	ZM020268	Spring	Linzhi, Tibet	Landrace	IX	Qinghai-Tibet spring-winter wheat region	/	Rht-B1a	Rht-D1a	Vrn-A1	Vrn-B1b	Vrn-D1	Ppd-D1b	PHS+	Sdr-B1a	Vp-1Ba,b	PHS+	Westonia type	Dreb-B1b	Lr14+	Lr34+	Lr68-	Yr15-	Fhb1-	1BL.1BL	Non 7OE	Ax1 or Ax2*	Glu-D1a	PiNA-D1a	Pinb-D1a	Pinb-B2a	Ppo-A1a	Ppo-D1a	Zds-A1a	Lcy-B1a	Pds-B1a	Pod-A1b	Psy-A1b	Psy-D1a	Psy-B1a or b	Wx-B1a	Hap-4A-C	Hap-5D-C	H1c	GS-D1a	Hap-L	Hap-L	Hap-H
360	Debazhana	ZM019913	Spring	Qiongjie, Tibet	Landrace	IX	Qinghai-Tibet spring-winter wheat region	/	Rht-B1a	Rht-D1a	Vrn-A1	Vrn-B1	Vrn-D1	Ppd-D1b	PHS+	Sdr-B1b	Vp-1Ba,b	PHS-	Westonia type	Dreb-B1b	Lr14+	Lr34-	Lr68-	Yr15-	Fhb1-	1BL.1BL	7OE	Ax1 or Ax2*	Glu-D1a	PiNA-D1a	Pinb-D1a	Pinb-B2a	Ppo-A1a	Ppo-D1a	Zds-A1a	Lcy-B1b	Pds-B1a	Pod-A1b	Psy-A1b	Psy-D1a	Psy-B1a or b	Wx-B1a	Hap-4A-C	Hap-5D-C	H1g	GS-D1a	Hap-L	Hap-L	Hap-H
361	Geerhongmai	ZM019809	Spring	Geer, Tibet	Landrace	IX	Qinghai-Tibet spring-winter wheat region	/	Rht-B1a	Rht-D1a	Vrn-A1	Vrn-B1b	Vrn-D1a	Ppd-D1b	PHS+	Sdr-B1b	Vp-1Bc	PHS-	Westonia type	Dreb-B1a	Lr14-	Lr34-	Heterozygous	Yr15+	Fhb1-	1BL.1BL	Non 7OE	Null	Glu-D1a	PiNA-D1a	Pinb-D1a	Pinb-B2a	Ppo-A1a	Ppo-D1b	Zds-A1a	Lcy-B1a	Pds-B1a	Pod-A1a	Psy-A1b	Psy-D1a	Psy-B1a or b	Wx-B1a	Hap-4A-C	Hap-5D-C	H1g	GS-D1a	Hap-L	Hap-H	Hap-H
362	Gejiaxiang	ZM012971	Spring	Dulan, Qinghai	Landrace	IX	Qinghai-Tibet spring-winter wheat region	/	Rht-B1a	Rht-D1a	Vrn-A1	Vrn-B1	Vrn-D1a	Ppd-D1b	PHS+	Sdr-B1a	Vp-1Bc	PHS-	Westonia type	Dreb-B1b	Lr14+	Heterozygous	Lr68+	Yr15-	Fhb1-	1BL.1BL	7OE	Ax1 or Ax2*	Glu-D1a	PiNA-D1a	Pinb-D1a	Pinb-B2a	Ppo-A1b	Ppo-D1b	Zds-A1b	Lcy-B1b	Pds-B1a	Pod-A1b	Psy-A1b	Psy-D1a	Psy-B1c	Wx-B1a	Hap-4A-C	Hap-5D-C	H1c	GS-D1a	Hap-L	Hap-H	Hap-H
363	Honghuamai	ZM008336	Weak winter	Lixian, Sichuan	Landrace	IX	Qinghai-Tibet spring-winter wheat region	/	Rht-B1a	Rht-D1a	Vrn-A1	Vrn-B1b	Vrn-D1	Ppd-D1b	PHS+	Sdr-B1b	Vp-1Ba,b	PHS-	Westonia type	Dreb-B1b	Lr14-	Lr34+	Lr68-	Yr15-	Fhb1-	1BL.1BL	7OE	Ax1 or Ax2*	Glu-D1a	PiNA-D1a	Pinb-D1a	Pinb-B2a	Ppo-A1a	Ppo-D1b	Zds-A1a	Lcy-B1b	Pds-B1a	Pod-A1a	Psy-A1b	Psy-D1a	Psy-B1a or b	Wx-B1a	Hap-4A-C	Hap-5D-C	H1c	GS-D1a	Hap-L	Hap-L	Hap-H
364	Kangdingxiaomai	ZM008347	Weak winter	Kangding, Sichuan	Landrace	IX	Qinghai-Tibet spring-winter wheat region	/	Rht-B1a	Rht-D1a	Vrn-A1	Vrn-B1b	Vrn-D1a	Ppd-D1b	PHS+	Sdr-B1b	Vp-1Ba,b	PHS+	Westonia type	Dreb-B1b	Lr14+	Lr34-	Lr68-	Yr15-	Fhb1-	1BL.1BL	Non 7OE	Ax1 or Ax2*	Glu-D1a	PiNA-D1a	Pinb-D1a	Pinb-B2a	Ppo-A1b	Ppo-D1b	Zds-A1a	Lcy-B1a	Pds-B1a	Pod-A1b	Psy-A1b	Psy-D1a	Psy-B1c	Wx-B1a	Hap-4A-T	Hap-5D-C	H1g	GS-D1a	Hap-L	Hap-L	Hap-H
365	Kejiagoumang	ZM020500	Spring	Pulan, Tibet	Landrace	IX	Qinghai-Tibet spring-winter wheat region	/	Rht-B1a	Rht-D1a	Vrn-A1	Vrn-B1b	Vrn-D1	Ppd-D1b	PHS+	Sdr-B1b	Vp-1Ba,b	PHS-	Westonia type	Dreb-B1b	Lr14-	Lr34-	Lr68-	Yr15-	Fhb1-	1BL.1BL	7OE	Ax1 or Ax2*	NA	PiNA-D1a	Pinb-D1a	Pinb-B2a	Ppo-A1b	Ppo-D1b	Zds-A1a	Lcy-B1a	Pds-B1a	Pod-A1a	Psy-A1b	Psy-D1a	Psy-B1a or b	Wx-B1a	Hap-4A-C	Hap-5D-C	H1c	GS-D1a	Hap-L	Hap-H	Hap-H
366	Liuyuehuang	ZM005141	Spring	Xinghai, Qinghai	Landrace	IX	Qinghai-Tibet spring-winter wheat region	/	Rht-B1a	Rht-D1a	Vrn-A1	Vrn-B1	Vrn-D1a	Ppd-D1b	PHS+	Sdr-B1a	Vp-1Ba,b	PHS+	Westonia type	Dreb-B1a	Lr14+	Lr34+	Lr68+	Yr15+	Fhb1-	1BL.1BL	7OE	Ax1 or Ax2*	Glu-D1a	PiNA-D1a	Pinb-D1a	Pinb-B2b	Ppo-A1b	Ppo-D1b	Zds-A1a	Lcy-B1b	Pds-B1a	Pod-A1a	Psy-A1b	Psy-D1a	Psy-B1a or b	Wx-B1a	Hap-4A-C	Hap-5D-C	H1g	GS-D1a	Hap-L	Hap-L	Hap-H
367	Liuyuehuang	ZM012935	Spring	Gonghe, Qinghai	Landrace	IX	Qinghai-Tibet spring-winter wheat region	/	Rht-B1a	Rht-D1a	Vrn-A1	Vrn-B1b	Vrn-D1	Ppd-D1b	PHS+	Sdr-B1a	Vp-1Ba,b	PHS+	Westonia type	Dreb-B1a	Lr14+	Lr34-	Lr68+	Yr15-	Fhb1-	1BL.1BL	7OE	Ax1 or Ax2*	Glu-D1a	PiNA-D1a	Pinb-D1a	Pinb-B2a	Ppo-A1b	Ppo-D1b	Zds-A1a	Lcy-B1b	Pds-B1a	Pod-A1a	Psy-A1b	Psy-D1a	Psy-B1a or b	Wx-B1a	NA	Hap-5D-C	H1c	GS-D1a	Hap-L	Hap-L	Hap-H
368	Motuoxiaomai	ZM019907	Spring	Motuo, Tibet	Landrace	IX	Qinghai-Tibet spring-winter wheat region	/	Rht-B1a	Rht-D1a	Vrn-A1	Vrn-B1	Vrn-D1	Ppd-D1b	PHS+	Sdr-B1a	Vp-1Ba,b	PHS-	Westonia type	Dreb-B1a	Lr14-	Lr34-	Lr68-	Yr15-	Fhb1-	1BL.1BL	Heterozygous	Ax1 or Ax2*	Glu-D1a	PiNA-D1a	Pinb-D1a	Pinb-B2b	Ppo-A1a	Ppo-D1b	Zds-A1a	Lcy-B1a	Pds-B1a	Pod-A1b	Psy-A1b	Psy-D1a	Psy-B1a or b	Wx-B1a	Hap-4A-C	Hap-5D-C	H1g	GS-D1a	Hap-L	Hap-H	Hap-H
369	Muzongzhuoga	ZM018569	Spring	Chayu, Tibet	Landrace	IX	Qinghai-Tibet spring-winter wheat region	/	Rht-B1a	Rht-D1a	Vrn-A1	Vrn-B1b	Vrn-D1a	Ppd-D1b	PHS+	Sdr-B1b	Vp-1Bc	PHS-	Westonia type	Dreb-B1a	Lr14-	Lr34-	Lr68-	Yr15-	Fhb1-	1BL.1BL	7OE	Ax1 or Ax2*	Glu-D1a	PiNA-D1a	Pinb-D1a	Pinb-B2a	Ppo-A1a	Ppo-D1a	Zds-A1a	Lcy-B1b	Pds-B1a	Pod-A1a	Psy-A1b	Psy-D1a	Psy-B1a or b	Wx-B1a	Hap-4A-C	Hap-5D-C	H1g	GS-D1b	Hap-L	Hap-H	Hap-H
370	Wujiangzhuo	ZM020305	Spring	Ritu, Tibet	Landrace	IX	Qinghai-Tibet spring-winter wheat region	/	Rht-B1a	Rht-D1a	Vrn-A1	Vrn-B1	Vrn-D1a	Ppd-D1b	PHS+	Sdr-B1b	Vp-1Bc	PHS-	Westonia type	Dreb-B1b	Lr14+	Lr34-	Lr68-	Yr15+	Fhb1-	1BL.1BL	Non 7OE	Null	Glu-D1a	PiNA-D1a	Pinb-D1a	Pinb-B2a	Ppo-A1a	Ppo-D1b	Zds-A1a	Lcy-B1a	Pds-B1a	Pod-A1a	Psy-A1b	Psy-D1a	Psy-B1a or b	Wx-B1a	Hap-4A-C	Hap-5D-C	H1g	GS-D1a	Hap-L	Hap-H	Hap-H
371	Zhahong	ZM018528	Spring	Milin, Tibet	Landrace	IX	Qinghai-Tibet spring-winter wheat region	/	Rht-B1a	Rht-D1a	Vrn-A1	Vrn-B1	Vrn-D1a	Ppd-D1b	PHS+	Sdr-B1b	Vp-1Ba,b	PHS-	Westonia type	Dreb-B1a	Lr14-	Lr34-	Lr68-	Yr15-	Fhb1-	1BL.1BL	7OE	Ax1 or Ax2*	Glu-D1a	PiNA-D1a	Pinb-D1a	Pinb-B2a	Ppo-A1a	Ppo-D1b	Zds-A1a	Lcy-B1a	Pds-B1a	Pod-A1b	Psy-A1b	Psy-D1a	Psy-B1a or b	Wx-B1a	Hap-4A-C	Hap-5D-C	H1g	GS-D1a	Hap-L	Hap-H	Hap-H
372	Zharenzhuoma	ZM018501	Spring	Zhada, Tibet	Landrace	IX	Qinghai-Tibet spring-winter wheat region	/	Rht-B1a	Rht-D1a	Vrn-A1	Vrn-B1b	Vrn-D1	Ppd-D1b	PHS+	Sdr-B1b	Vp-1Bc	PHS-	Westonia type	Dreb-B1a	Lr14+	Lr34-	Lr68-	Yr15-	Fhb1-	1BL.1BL	7OE	Null	Glu-D1a	PiNA-D1a	Pinb-D1a	Pinb-B2a	Ppo-A1b	Ppo-D1b	Zds-A1a	Lcy-B1a	Pds-B1a	Pod-A1a	Psy-A1b	Psy-D1a	Psy-B1a or b	Wx-B1a	Hap-4A-C	Hap-5D-C	H1g	GS-D1a	Hap-L	Hap-H	Hap-H
373	Zhongdawumangbai	ZM019115	Spring	Langxian, Tibet	Landrace	IX	Qinghai-Tibet spring-winter wheat region	/	Rht-B1a	Rht-D1a	Vrn-A1	Vrn-B1b	Vrn-D1	Ppd-D1b	PHS+	Sdr-B1b	Vp-1Ba,b	PHS-	Westonia type	Dreb-B1a	Lr14+	Lr34-	Lr68-	Yr15-	Fhb1-	1BL.1BL	7OE	Ax1 or Ax2*	Glu-D1a	PiNA-D1a	Pinb-D1a	Pinb-B2a	Ppo-A1a	Ppo-D1b	Zds-A1a	Lcy-B1a	Pds-B1a	Pod-A1b	Psy-A1b	Psy-D1a	Psy-B1a or b	Wx-B1a	Hap-4A-C	Hap-5D-C	H1g	GS-D1a	Hap-L	Hap-H	Hap-H
374	Zhuoyixiaomai	ZM011721	Weak winter	Yajiang, Sichuan	Landrace	IX	Qinghai-Tibet spring-winter wheat region	/	Rht-B1a	Rht-D1a	Vrn-A1	Vrn-B1b	Vrn-D1	Ppd-D1b	PHS+	Sdr-B1a	Vp-1Ba,b	PHS-	Westonia type	Dreb-B1a	Lr14-	Lr34-	Lr68-	Yr15-	Fhb1-	1BL.1BL	7OE	Ax1 or Ax2*	Glu-D1a	PiNA-D1a	Pinb-D1a	Pinb-B2b	Ppo-A1a	Ppo-D1b	Zds-A1a	Lcy-B1a	Pds-B1a	Pod-A1b	Psy-A1b	Psy-D1a	Psy-B1a or b	Wx-B1a	Hap-4A-C	Hap-5D-C	H1c	GS-D1a	Hap-L	Hap-H	Hap-H
375	Feimai	/	Winter	Tibet	Modern cultivar	IX	Qinghai-Tibet spring-winter wheat region	1960s	Rht-B1a	Rht-D1a	Vrn-A1	Vrn-B1	Vrn-D1a	Ppd-D1b	PHS+	Sdr-B1b	Vp-1Ba,b	PHS+	Westonia type	Dreb-B1a	Lr14+	Lr34-	Lr68-	Yr15+	Fhb1-	1BL.1BL	Non 7OE	Ax1 or Ax2*	Glu-D1a	PiNA-D1a	Pinb-D1a	Pinb-B2a	Ppo-A1a	Ppo-D1b	Zds-A1b	Lcy-B1a	Pds-B1a	Pod-A1a	Psy-A1b	Psy-D1a	Psy-B1a or b	Wx-B1a	Hap-4A-C	Hap-5D-C	H1g	GS-D1b	Hap-L	Hap-L	Hap-H
376	Gahai 1	ZM023615	Spring	Qinghai	Modern cultivar	IX	Qinghai-Tibet spring-winter wheat region	1950s	Rht-B1a	Rht-D1a	Vrn-A1	Vrn-B1b	Vrn-D1	Ppd-D1a	PHS-	Sdr-B1b	Heterozygous	PHS-	Westonia type	Heterozygous	Lr14+	Lr34-	Lr68-	Yr15-	Fhb1-	1BL.1BL	Non 7OE	Null	Glu-D1a	PiNA-D1a	Pinb-D1b	Pinb-B2a	Ppo-A1a	Ppo-D1b	Zds-A1a	Lcy-B1b	Pds-B1b	Pod-A1b	Psy-A1b	Psy-D1a	Psy-B1a or b	Wx-B1a	Hap-4A-C	Hap-5D-C	H1g	GS-D1a	Hap-L	Hap-L	Hap-L
377	Lasabaimai	ZM010584	Spring	Tibet	Modern cultivar	IX	Qinghai-Tibet spring-winter wheat region	1950s	Rht-B1b	Rht-D1b	Vrn-A1	Vrn-B1b	Vrn-D1	Ppd-D1b	PHS+	Sdr-B1a	Vp-1Bc	PHS-	Westonia type	Dreb-B1b	Lr14+	Lr34-	Lr68-	Yr15-	Fhb1-	1BL.1BL	7OE	Ax1 or Ax2*	Glu-D1a	PiNA-D1a	Pinb-D1a	Pinb-B2a	Ppo-A1a	Ppo-D1a	Zds-A1a	Lcy-B1b	Pds-B1a	Pod-A1b	Psy-A1b	Psy-D1a	Psy-B1a or b	Wx-B1a	Heterozygous	Hap-5D-C	H1g	GS-D1a	Hap-L	Hap-H	Hap-H
378	Minshan 1	ZM016780	Spring	Sichuan	Modern cultivar	IX	Qinghai-Tibet spring-winter wheat region	1950s	Heterozygous	Rht-D1a	Vrn-A1	Vrn-B1b	Vrn-D1	Ppd-D1a	PHS+	Sdr-B1a	Vp-1Bc	PHS-	Westonia type	Dreb-B1a	Lr14+	Lr34-	Lr68-	Yr15-	Fhb1-	1BL.1BL	Non 7OE	Null	Glu-D1b	PiNA-D1a	Heterozygous	Pinb-B2b	Ppo-A1a	Ppo-D1b	Zds-A1b	Lcy-B1b	Pds-B1a	Pod-A1a	Psy-A1b	Psy-D1a	Psy-B1a or b	Wx-B1b	Hap-4A-C	Hap-5D-C	H1g	GS-D1a	Hap-L	Hap-H	Hap-H
379	Rikaze 12	/	Spring	Tibet	Modern cultivar	IX	Qinghai-Tibet spring-winter wheat region	1970s	Rht-B1a	Rht-D1a	Vrn-A1	Vrn-B1b	Vrn-D1	Ppd-D1b	PHS+	Heterozygous	Vp-1Bc	PHS+	Westonia type	Dreb-B1a	Lr14-	Lr34+	Lr68-	Yr15-	Fhb1-	1BL.1BL	7OE	Ax1 or Ax2*	Glu-D1a	PiNA-D1a	Pinb-D1a	Heterozygous	Ppo-A1a	Ppo-D1b	Zds-A1a	Lcy-B1a	Heterozygous	Pod-A1b	Psy-A1b	Psy-D1a	Psy-B1a or b	Wx-B1a	Hap-4A-C	Hap-5D-C	H1g	GS-D1b	Hap-L	Hap-H	Hap-L
380	Rikaze 15	ZM020029	Spring	Tibet	Modern cultivar	IX	Qinghai-Tibet spring-winter wheat region	1980s	Rht-B1a	Rht-D1a	Vrn-A1	Vrn-B1b	Vrn-D1	Ppd-D1b	PHS+	Sdr-B1a	Vp-1Ba,b	PHS+	Kauz type	Dreb-B1a	Lr14-	Lr34+	Lr68-	Yr15-	Fhb1-	1BL.1BL	7OE	Ax1 or Ax2*	Glu-D1a	PiNA-D1b	Pinb-D1a	Pinb-B2a	Ppo-A1a	Ppo-D1a	Zds-A1b	Lcy-B1a	Pds-B1a	Pod-A1b	Psy-A1b	Psy-D1a	Psy-B1a or b	Wx-B1a	Hap-4A-C	Hap-5D-C	H1g	GS-D1a	Hap-L	Hap-L	Hap-H
381	Rikaze 18	ZM020032	Spring	Tibet	Modern cultivar	IX	Qinghai-Tibet spring-winter wheat region	1980s	Rht-B1a	Rht-D1b	Vrn-A1	Vrn-B1b	Vrn-D1	Ppd-D1a	PHS-	Sdr-B1b	Vp-1Ba,b	PHS-	Kauz type	Dreb-B1a	Lr14-	Lr34-	Lr68-	Yr15-	Fhb1-	1BL.1BL	7OE	Null	Glu-D1b	PiNA-D1a	Pinb-D1a	Pinb-B2b	Ppo-A1a	Ppo-D1b	Zds-A1a	Lcy-B1a	Pds-B1b	Pod-A1b	Psy-A1b	Psy-D1a	Psy-B1a or b	Wx-B1a	Hap-4A-C	Hap-5D-C	H1g	GS-D1a	Hap-L	Hap-L	Hap-H
382	Rikaze 54	ZM010591	Spring	Tibet	Modern cultivar	IX	Qinghai-Tibet spring-winter wheat region	1970s	Rht-B1a	Rht-D1a	Vrn-A1	Vrn-B1	Vrn-D1a	Ppd-D1b	PHS+	Sdr-B1a	Vp-1Ba,b	PHS+	Westonia type	Dreb-B1a	Lr14-	Lr34-	Lr68-	Yr15-	Fhb1-	1BL.1BL	Non 7OE	Ax1 or Ax2*	Glu-D1a	PiNA-D1a	Pinb-D1a	Pinb-B2a	Ppo-A1a	Ppo-D1b	Zds-A1b	Lcy-B1a	Pds-B1a	Pod-A1a	Psy-A1b	Psy-D1a	Psy-B1a or b	Wx-B1a	Hap-4A-C	Hap-5D-C	H1g	GS-D1a	Hap-L	Hap-L	Hap-L
383	Rikaze 7	ZM010588	Spring	Tibet	Modern cultivar	IX	Qinghai-Tibet spring-winter wheat region	1960s	Rht-B1a	Heterozygous	Vrn-A1	Vrn-B1b	Vrn-D1	Ppd-D1b	PHS+	Sdr-B1a	Vp-1Bc	PHS-	Westonia type	Dreb-B1a	Lr14+	Lr34-	Lr68+	Yr15-	Fhb1-	1BL.1BL	Heterozygous	Ax1 or Ax2*	Glu-D1a	PiNA-D1a	Pinb-D1a	Pinb-B2a	Ppo-A1a	Ppo-D1b	Zds-A1a	Lcy-B1a	Pds-B1a	Pod-A1b	Psy-A1a	Psy-D1a	Psy-B1a or b	Wx-B1a	Hap-4A-C	Hap-5D-C	H1c	GS-D1a	Hap-L	Hap-L	Hap-H
384	Rikaze 79110-8	/	Spring	Tibet	Modern cultivar	IX	Qinghai-Tibet spring-winter wheat region	1950s	Rht-B1a	Rht-D1a	Heterozygous	Vrn-B1b	Vrn-D1	Ppd-D1b	PHS+	Sdr-B1a	Vp-1Bc	PHS-	Kauz type	Heterozygous	Lr14-	Lr34-	Lr68-	Yr15-	Fhb1-	1BL.1BL	Non 7OE	Null	Glu-D1a	PiNA-D1a	Pinb-D1a	Pinb-B2a	Ppo-A1a	Ppo-D1b	Zds-A1b	Lcy-B1b	Pds-B1b	Pod-A1a	Psy-A1b	Psy-D1a	Psy-B1a or b	Wx-B1a	Hap-4A-C	Hap-5D-C	H1c	GS-D1b	Hap-L	Hap-L	Hap-L
385	Rikaze 8	ZM010589	Spring	Tibet	Modern cultivar	IX	Qinghai-Tibet spring-winter wheat region	1960s	Rht-B1a	Rht-D1a	Vrn-A1	Vrn-B1b	Vrn-D1a	Ppd-D1a	PHS+	Sdr-B1b	Vp-1Bc	PHS+	Westonia type	Dreb-B1a	Lr14+	Lr34-	Lr68-	Yr15-	Fhb1-	1BL.1BL	Non 7OE	Null	Glu-D1a	PiNA-D1a	Pinb-D1a	Pinb-B2a	Ppo-A1a	Ppo-D1b	Zds-A1a	Lcy-B1a	Pds-B1b	Pod-A1b	Psy-A1b	Psy-D1a	Psy-B1a or b	Wx-B1a	Hap-4A-C	Hap-5D-C	H1g	GS-D1b	Hap-L	Hap-L	Hap-H
386	Rikaze 80106-8	/	Spring	Tibet	Modern cultivar	IX	Qinghai-Tibet spring-winter wheat region	1950s	Rht-B1a	Rht-D1a	Vrn-A1	Vrn-B1b	Vrn-D1	Ppd-D1b	PHS+	Sdr-B1a	Vp-1Ba,b	PHS+	Kauz type	Dreb-B1a	Lr14-	Lr34-	Lr68-	Yr15-	Fhb1-	1BL.1BL	7OE	Ax1 or Ax2*	Glu-D1a	PiNA-D1a	Pinb-D1a	Heterozygous	Ppo-A1a	Ppo-D1b	Zds-A1b	Lcy-B1a	Pds-B1a	Pod-A1a	Psy-A1b	Psy-D1a	Psy-B1a or b	Wx-B1a	Hap-4A-C	Hap-5D-C	H1g	GS-D1b	Hap-L	Hap-L	Hap-L
387	Rikaze 85102	/	Spring	Tibet	Modern cultivar	IX	Qinghai-Tibet spring-winter wheat region	1950s	Rht-B1a	Rht-D1b	Vrn-A1	Vrn-B1b	Vrn-D1a	Ppd-D1b	PHS-	Sdr-B1b	Vp-1Bc	PHS-	Kauz type	Dreb-B1b	Lr14-	Lr34-	Lr68-	Yr15-	Fhb1-	1BL.1BL	Non 7OE	Null	Glu-D1a	PiNA-D1a	Pinb-D1a	Pinb-B2b	Ppo-A1a	Ppo-D1a	Zds-A1a	Lcy-B1b	Pds-B1a	Pod-A1b	Psy-A1b	Psy-D1a	Psy-B1a or b	Wx-B1a	Hap-4A-C	Hap-5D-C	H1g	GS-D1a	Hap-L	Hap-L	Hap-H
388	Zang 14559	/	Spring	Tibet	Modern cultivar	IX	Qinghai-Tibet spring-winter wheat region	1950s	Rht-B1a	Rht-D1a	Vrn-A1	Vrn-B1b	Vrn-D1	Ppd-D1b	PHS+	Sdr-B1b	Vp-1Ba,b	PHS-	Westonia type	Dreb-B1a	Lr14+	Lr34-	Lr68-	Yr15+	Fhb1-	1BL.1BL	7OE	Ax1 or Ax2*	Glu-D1a	PiNA-D1a	Pinb-D1a	Pinb-B2a	Ppo-A1a	Ppo-D1b	Zds-A1a	Lcy-B1a	Pds-B1a	Pod-A1b	Psy-A1b	Psy-D1a	Psy-B1a or b	Wx-B1a	Hap-4A-T	Hap-5D-C	H1c	GS-D1a	Hap-L	Hap-H	Hap-H
389	Zangchun 17	ZM010583	Weak winter	Tibet	Modern cultivar	IX	Qinghai-Tibet spring-winter wheat region	1960s	Rht-B1a	Rht-D1a	Vrn-A1	Vrn-B1b	Vrn-D1	Ppd-D1b	PHS+	Sdr-B1b	Vp-1Ba,b	PHS-	Westonia type	Dreb-B1b	Lr14+	Lr34-	Lr68-	Yr15-	Fhb1-	1BL.1BL	Non 7OE	Ax1 or Ax2*	Glu-D1a	NA	Pinb-D1a	Pinb-B2a	Ppo-A1a	Ppo-D1b	Zds-A1a	Lcy-B1b	Pds-B1a	Pod-A1a	Psy-A1b	Psy-D1a	Psy-B1a or b	Wx-B1a	Hap-4A-C	Hap-5D-C	H1c	GS-D1b	Hap-L	Hap-L	Hap-H
390	Zangchun 6	ZM010582	Weak winter	Tibet	Modern cultivar	IX	Qinghai-Tibet spring-winter wheat region	1960s	Rht-B1a	Rht-D1a	Vrn-A1	Vrn-B1b	Vrn-D1	Ppd-D1b	PHS+	Sdr-B1b	Vp-1Ba,b	PHS+	Westonia type	Dreb-B1a	Lr14+	Lr34+	Lr68-	Yr15-	Fhb1-	1BL.1BL	Non 7OE	Ax1 or Ax2*	Glu-D1a	PiNA-D1a	Pinb-D1a	Pinb-B2a	Ppo-A1a	Ppo-D1a	Zds-A1a	Lcy-B1a	Pds-B1a	Pod-A1b	Psy-A1b	Psy-D1a	Psy-B1a or b	Wx-B1a	Hap-4A-C	Hap-5D-C	H1g	GS-D1a	Hap-L	Hap-L	Hap-H
391	Zangdong 2	ZM010579	Winter	Tibet	Modern cultivar	IX	Qinghai-Tibet spring-winter wheat region	1970s	Rht-B1a	Rht-D1a	Vrn-A1	Vrn-B1b	Vrn-D1a	Ppd-D1b	PHS+	Sdr-B1a	Vp-1Ba,b	PHS+	Westonia type	Dreb-B1a	Lr14-	Lr34-	Lr68-	Yr15-	Fhb1-	1BL.1BL	Non 7OE	Null	Glu-D1a	PiNA-D1a	Pinb-D1a	Pinb-B2b	Ppo-A1a	Ppo-D1b	Zds-A1b	Lcy-B1a	Pds-B1b	Pod-A1a	Psy-A1b	Psy-D1a	Psy-B1a or b	Wx-B1a	Hap-4A-C	Hap-5D-C	H1c	GS-D1b	Hap-L	Hap-H	Hap-H
392	Zangdong 4	ZM010580	Winter	Tibet	Modern cultivar	IX	Qinghai-Tibet spring-winter wheat region	1970s	Rht-B1a	Rht-D1a	Vrn-A1	Vrn-B1	Vrn-D1a	Ppd-D1a	PHS+	Sdr-B1b	Vp-1Bc	PHS+	Westonia type	Dreb-B1a	Lr14-	Lr34-	Lr68-	Yr15-	Fhb1-	1BL.1BL	Non 7OE	Ax1 or Ax2*	Glu-D1a	PiNA-D1a	Pinb-D1a	Pinb-B2b	Ppo-A1a	Ppo-D1a	Zds-A1b	Lcy-B1a	Pds-B1a	Pod-A1a	Psy-A1b	Psy-D1a	Psy-B1a or b	Wx-B1a	Hap-4A-C	Hap-5D-C	H1g	GS-D1a	Hap-L	Hap-L	Hap-H
393	Zangdong 5	ZM023459	Winter	Tibet	Modern cultivar	IX	Qinghai-Tibet spring-winter wheat region	1980s	Rht-B1a	Rht-D1a	Vrn-A1a	Vrn-B1b	Vrn-D1	Ppd-D1a	PHS+	Sdr-B1b	Vp-1Bc	PHS+	Westonia type	Dreb-B1b	Lr14+	Lr34-	Lr68-	Yr15-	Fhb1-	1BL.1BL	Non 7OE	Null	Glu-D1a	PiNA-D1a	Pinb-D1b	Pinb-B2b	Ppo-A1a	Ppo-D1b	Zds-A1b	Lcy-B1b	Pds-B1a	Pod-A1a	Psy-A1b	Psy-D1a	Psy-B1a or b	Wx-B1a	Hap-4A-T	Hap-5D-C	H1c	GS-D1a	Hap-L	Hap-L	Hap-H
394	Zangqing 6	/	Winter	Tibet	Modern cultivar	IX	Qinghai-Tibet spring-winter wheat region	1950s	Rht-B1a	Rht-D1a	Vrn-A1	Vrn-B1	Vrn-D1	Ppd-D1b	PHS+	Sdr-B1b	Vp-1Ba,b	PHS+	Westonia type	Dreb-B1a	Lr14+	Lr34+	Lr68-	Yr15+	Fhb1-	1BL.1BL	Non 7OE	Ax1 or Ax2*	Glu-D1a	PiNA-D1a	Pinb-D1a	Pinb-B2a	Ppo-A1a	Ppo-D1b	Zds-A1a	Lcy-B1a	Pds-B1a	Pod-A1b	Psy-A1b	Psy-D1a	Psy-B1a or b	Wx-B1a	Hap-4A-C	Hap-5D-C	H1g	GS-D1a	Hap-L	Hap-H	Hap-L
395	Baidongmai	ZM005439	Strong winter	Qitai, Xinjiang	Landrace	X	Xinjiang winter-spring wheat region	/	Rht-B1a	Rht-D1a	Vrn-A1	Vrn-B1	Vrn-D1	Ppd-D1b	PHS+	Sdr-B1b	Vp-1Ba,b	PHS+	Westonia type	Dreb-B1b	Lr14-	Lr34+	Lr68-	Yr15-	Fhb1-	1BL.1BL	7OE	Ax1 or Ax2*	Glu-D1a	PiNA-D1a	Pinb-D1a	Pinb-B2b	Ppo-A1a	Ppo-D1b	Zds-A1a	Lcy-B1b	Pds-B1a	Pod-A1a	Psy-A1b	Psy-D1a	Psy-B1a or b	Wx-B1a	Hap-4A-C	Hap-5D-C	H1c	GS-D1a	Hap-H	Hap-H	Hap-H
396	Baidongmai	ZM005163	Winter	Jimushaer, Xinjiang	Landrace	X	Xinjiang winter-spring wheat region	/	Rht-B1a	Rht-D1a	Vrn-A1	Vrn-B1	Vrn-D1a	Ppd-D1b	PHS-	Sdr-B1b	Vp-1Ba,b	PHS-	Westonia type	Dreb-B1a	Lr14-	Lr34-	Lr68+	Yr15-	Fhb1-	1BL.1BL	Non 7OE	Null	Glu-D1a	PiNA-D1a	Pinb-D1b	Pinb-B2a	Ppo-A1a	Ppo-D1b	Zds-A1b	Lcy-B1b	Pds-B1a	Pod-A1a	Psy-A1b	Psy-D1a	Psy-B1a or b	Wx-B1a	Hap-4A-C	Hap-5D-C	H1g	Heterozygous	Hap-L	Hap-L	Hap-H
397	Baidongmai	ZM005157	Winter	Miquan, Xinjiang	Landrace	X	Xinjiang winter-spring wheat region	/	Rht-B1a	Rht-D1a	Vrn-A1	Vrn-B1	Vrn-D1a	Ppd-D1b	PHS+	Sdr-B1a	Vp-1Ba,b	PHS-	Westonia type	Dreb-B1b	Lr14+	Lr34-	Lr68-	Yr15-	Fhb1-	1BL.1BL	Non 7OE	Ax1 or Ax2*	Glu-D1a	PiNA-D1a	Pinb-D1a	Pinb-B2b	Ppo-A1a	Ppo-D1b	Zds-A1a	Lcy-B1b	Pds-B1a	Pod-A1a	Psy-A1b	Psy-D1a	Psy-B1a or b	Wx-B1a	Hap-4A-C	Hap-5D-C	H1c	GS-D1a	Hap-L	Hap-L	Hap-H
398	Baidongmai	ZM005255	Winter	Shufu, Xinjiang	Landrace	X	Xinjiang winter-spring wheat region	/	Rht-B1a	Rht-D1a	Vrn-A1	Vrn-B1b	Vrn-D1a	Ppd-D1b	PHS+	Sdr-B1b	Vp-1Ba,b	PHS-	Westonia type	Dreb-B1b	Lr14-	Lr34-	Lr68-	Yr15-	Fhb1-	1BL.1BL	Non 7OE	Ax1 or Ax2*	Glu-D1a	NA	Pinb-D1a	Pinb-B2a	Ppo-A1b	Ppo-D1b	Zds-A1a	Lcy-B1b	Pds-B1a	Pod-A1a	Psy-A1b	Psy-D1a	Psy-B1a or b	Wx-B1a	Hap-4A-C	Hap-5D-C	H1g	GS-D1a	Hap-L	Hap-H	Hap-L
399	Bakeboke	ZM005288	Winter	Hashi, Xinjiang	Landrace	X	Xinjiang winter-spring wheat region	/	Rht-B1a	Rht-D1a	Vrn-A1	Vrn-B1	Vrn-D1a	Ppd-D1a	PHS+	Sdr-B1b	Vp-1Ba,b	PHS-	Westonia type	Dreb-B1b	Lr14-	Lr34-	Lr68-	Yr15-	Fhb1-	1BL.1BL	Non 7OE	Ax1 or Ax2*	Glu-D1a	PiNA-D1a	Pinb-D1a	Pinb-B2a	Ppo-A1b	Ppo-D1b	Zds-A1a	Lcy-B1b	Pds-B1a	Pod-A1a	Psy-A1b	Psy-D1a	Psy-B1a or b	Wx-B1a	Hap-4A-T	Hap-5D-C	H1g	GS-D1b	Hap-H	Hap-H	Hap-L
400	Chunmai	ZM013048	Spring	Buerjin, Xinjiang	Landrace	X	Xinjiang winter-spring wheat region	/	Rht-B1a	Rht-D1a	Vrn-A1	Vrn-B1b	Vrn-D1a	Ppd-D1b	PHS+	Sdr-B1b	Vp-1Ba,b	PHS-	Westonia type	Dreb-B1a	Lr14-	Lr34+	Lr68-	Yr15-	Fhb1-	1BL.1BL	7OE	Null	Glu-D1a	PiNA-D1a	Pinb-D1a	Pinb-B2a	Ppo-A1a	Ppo-D1b	Zds-A1a	Lcy-B1b	Pds-B1a	Pod-A1a	Psy-A1b	Psy-D1a	Psy-B1a or b	Wx-B1a	Hap-4A-C	Hap-5D-C	H1c	GS-D1a	Hap-L	Hap-L	Hap-H
401	Datoumai	ZM005327	Spring		Landrace	X	Xinjiang winter-spring wheat region	/	Rht-B1a	Rht-D1a	Vrn-A1	Vrn-B1b	Vrn-D1	Ppd-D1b	PHS+	Sdr-B1b	Vp-1Ba,b	PHS-	Westonia type	Dreb-B1a	Lr14-	Lr34-	Lr68-	Yr15-	Fhb1-	1BL.1BL	7OE	Ax1 or Ax2*	Glu-D1a	PiNA-D1a	Pinb-D1a	Pinb-B2a	Ppo-A1b	Ppo-D1b	Zds-A1a	Lcy-B1b	Pds-B1a	Pod-A1a	Psy-A1b	Psy-D1a	Psy-B1a or b	Wx-B1a	Hap-4A-T	Hap-5D-C	H1g	GS-D1b	Hap-L	Hap-H	Hap-H
402	Heimang	ZM005384	Spring	Baicheng, Xinjiang	Landrace	X	Xinjiang winter-spring wheat region	/	Rht-B1a	Rht-D1a	Vrn-A1	Vrn-B1b	Vrn-D1	Ppd-D1b	PHS+	Sdr-B1b	Vp-1Ba,b	PHS-	Westonia type	Dreb-B1b	Lr14-	Lr34-	Lr68-	Yr15-	Fhb1-	1BL.1BL	7OE	Ax1 or Ax2*	Glu-D1a	PiNA-D1a	Pinb-D1a	Pinb-B2a	Ppo-A1b	Ppo-D1b	Zds-A1a	Lcy-B1b	Pds-B1a	Pod-A1a	Psy-A1b	Heterozygous	Psy-B1a or b	Wx-B1a	Hap-4A-C	Hap-5D-C	H1c	GS-D1b	Hap-L	Hap-L	Hap-L
403	Hongchunmai	ZM005294	Spring	Changji, Xinjiang	Landrace	X	Xinjiang winter-spring wheat region	/	Rht-B1a	Rht-D1a	Vrn-A1	Vrn-B1b	Vrn-D1	Ppd-D1b	PHS+	Sdr-B1b	Vp-1Ba,b	PHS-	Westonia type	Dreb-B1b	Lr14-	Lr34-	Lr68-	Yr15-	Fhb1-	1BL.1BL	7OE	Ax1 or Ax2*	Glu-D1a	PiNA-D1a	Pinb-D1a	Pinb-B2a	Ppo-A1b	Ppo-D1a	Zds-A1b	Lcy-B1b	Pds-B1a	Pod-A1a	Psy-A1b	Psy-D1a	Psy-B1a or b	Wx-B1a	Hap-4A-C	Hap-5D-C	H1c	GS-D1b	Hap-L	Hap-L	Hap-H
404	Hongchunmai	ZM005317	Spring	Manasi, Xinjiang	Landrace	X	Xinjiang winter-spring wheat region	/	Rht-B1a	Rht-D1a	Vrn-A1	Vrn-B1b	Vrn-D1a	Ppd-D1b	PHS+	Sdr-B1b	Vp-1Ba,b	PHS-	Westonia type	Dreb-B1a	Lr14-	Lr34-	Lr68-	Yr15-	Fhb1-	1BL.1BL	7OE	Ax1 or Ax2*	Glu-D1a	PiNA-D1a	Pinb-D1a	Pinb-B2a	Ppo-A1a	Ppo-D1a	Zds-A1a	Lcy-B1b	Pds-B1a	Pod-A1a	Psy-A1b	Psy-D1a	Psy-B1a or b	Wx-B1a	Hap-4A-C	Hap-5D-C	H1c	GS-D1b	Hap-L	Hap-H	Hap-H
405	Hongchunmai	ZM005307	Spring	Muleihe, Xinjiang	Landrace	X	Xinjiang winter-spring wheat region	/	Rht-B1a	Rht-D1a	Vrn-A1	Vrn-B1b	Vrn-D1	Ppd-D1b	PHS+	Sdr-B1a	Vp-1Ba,b	PHS+	Westonia type	Dreb-B1b	Lr14+	Lr34+	Lr68+	Yr15-	Fhb1-	1BL.1BL	7OE	Ax1 or Ax2*	Glu-D1a	PiNA-D1a	Pinb-D1a	Pinb-B2a	Ppo-A1b	Ppo-D1a	Zds-A1a	Lcy-B1b	Pds-B1a	Pod-A1b	Psy-A1b	Psy-D1a	Psy-B1a or b	Wx-B1b	Hap-4A-C	Hap-5D-C	H1c	GS-D1a	Hap-L	Hap-H	Hap-H
406	Hongdongmai	ZM005188	Winter	Tacheng, Xinjiang	Landrace	X	Xinjiang winter-spring wheat region	/	Rht-B1a	Rht-D1a	Vrn-A1a	Vrn-B1b	Vrn-D1	Ppd-D1b	PHS+	Sdr-B1b	Vp-1Ba,b	PHS-	Westonia type	Dreb-B1a	Lr14-	Lr34-	Lr68+	Yr15-	Fhb1-	1BL.1BL	Non 7OE	Null	Glu-D1a	NA	NA	Pinb-B2a	Ppo-A1b	Ppo-D1a	Zds-A1b	Lcy-B1b	Pds-B1a	Pod-A1a	Psy-A1b	Psy-D1g	Psy-B1a or b	Wx-B1a	Hap-4A-T	Hap-5D-C	H1g	GS-D1b	Hap-H	Hap-L	Hap-H
407	Hongdongmai	ZM005241	Winter	Akesu, Xinjiang	Landrace	X	Xinjiang winter-spring wheat region	/	Rht-B1a	Rht-D1a	Vrn-A1	Vrn-B1b	Vrn-D1	Ppd-D1b	PHS+	Sdr-B1b	Vp-1Ba,b	PHS+	Westonia type	Dreb-B1b	Lr14-	Lr34-	Lr68-	Heterozygous	Fhb1-	1BL.1BL	Non 7OE	Ax1 or Ax2*	Glu-D1a	PiNA-D1a	Pinb-D1a	Pinb-B2a	Ppo-A1a	Ppo-D1b	Heterozygous	Heterozygous	Pds-B1a	Pod-A1a	Psy-A1b	Psy-D1a	Psy-B1a or b	Wx-B1a	Heterozygous	Hap-5D-C	H1g	GS-D1b	Hap-L	Heterozygous	NA
408	Hongdongmai	ZM005176	Winter	Tulufan, Xinjiang	Landrace	X	Xinjiang winter-spring wheat region	/	Rht-B1a	Rht-D1a	Vrn-A1	Vrn-B1	Vrn-D1	Ppd-D1b	PHS+	Sdr-B1b	Vp-1Ba,b	PHS-	Westonia type	Dreb-B1b	Lr14-	Lr34-	Lr68-	Yr15-	Fhb1-	1BL.1BL	7OE	Ax1 or Ax2*	Glu-D1a	PiNA-D1a	Pinb-D1a	Pinb-B2a	Ppo-A1a	Ppo-D1b	Zds-A1a	Lcy-B1b	Pds-B1a	Pod-A1a	Psy-A1b	Psy-D1a	Psy-B1a or b	Wx-B1a	Hap-4A-T	Hap-5D-C	H1g	GS-D1b	Hap-L	Hap-L	Hap-L
409	Hongjinbaoyin	ZM013034	Spring	Yiwu, Xinjiang	Landrace	X	Xinjiang winter-spring wheat region	/	Rht-B1a	Rht-D1a	Vrn-A1	Vrn-B1	Vrn-D1a	Ppd-D1b	PHS+	Sdr-B1b	Vp-1Ba,b	PHS-	Westonia type	Dreb-B1a	Lr14-	Lr34-	Lr68-	Yr15-	Fhb1-	1BL.1BL	Heterozygous	Ax1 or Ax2*	Glu-D1a	PiNA-D1a	Pinb-D1a	Pinb-B2a	Ppo-A1b	Ppo-D1a	Zds-A1a	Lcy-B1a	Pds-B1a	Pod-A1b	Psy-A1b	Psy-D1a	Psy-B1a or b	Wx-B1a	Hap-4A-T	Hap-5D-C	H1g	GS-D1b	Hap-L	Hap-L	Hap-H
410	Hongtoubaipi	ZM005422	Spring	Hetian, Xinjiang	Landrace	X	Xinjiang winter-spring wheat region	/	Rht-B1a	Rht-D1a	Vrn-A1a	NA	Vrn-D1a	Ppd-D1b	PHS-	Sdr-B1b	Vp-1Ba,b	NA	Westonia type	Heterozygous	Lr14+	Lr34-	Lr68-	Yr15-	Fhb1+	1BL.1BL	Heterozygous	Null	Glu-D1b	PiNA-D1a	Pinb-D1a	Pinb-B2a	Ppo-A1b	Ppo-D1b	Zds-A1b	Lcy-B1b	Heterozygous	Pod-A1a	Psy-A1b	Psy-D1g	Psy-B1a or b	Wx-B1a	Hap-4A-C	Hap-5D-C	H1g	GS-D1a	Hap-L	Hap-L	Hap-H
411	Qilike	ZM005411	Spring	Luopu, Xinjiang	Landrace	X	Xinjiang winter-spring wheat region	/	Rht-B1b	Rht-D1a	Vrn-A1	Vrn-B1b	Vrn-D1	Ppd-D1b	PHS+	Sdr-B1b	Vp-1Ba,b	PHS-	Westonia type	Dreb-B1b	Lr14+	Lr34-	Lr68-	Yr15-	Fhb1-	1BL.1BL	7OE	Ax1 or Ax2*	Glu-D1a	PiNA-D1a	Pinb-D1a	Pinb-B2a	Ppo-A1a	Ppo-D1a	Zds-A1a	Lcy-B1a	Pds-B1a	Pod-A1a	Psy-A1b	Psy-D1a	Psy-B1a or b	Wx-B1a	Hap-4A-C	Hap-5D-C	H1g	GS-D1a	Hap-L	Hap-H	Hap-H
412	Qingxinmai	ZM005440	Weak winter	Manasi, Xinjiang	Landrace	X	Xinjiang winter-spring wheat region	/	Rht-B1a	Rht-D1a	Vrn-A1	Vrn-B1b	Vrn-D1a	Ppd-D1b	PHS+	Sdr-B1b	Vp-1Ba,b	PHS-	Westonia type	Dreb-B1b	Lr14-	Lr34-	Lr68-	Yr15-	Fhb1-	1BL.1BL	Non 7OE	Null	Glu-D1a	PiNA-D1a	Pinb-D1a	Pinb-B2a	Ppo-A1a	Ppo-D1b	Zds-A1b	Lcy-B1b	Pds-B1b	Pod-A1b	Psy-A1b	Psy-D1a	Psy-B1a or b	Wx-B1a	Hap-4A-T	Hap-5D-C	H1g	GS-D1a	Hap-L	Hap-L	Hap-H
413	Sanyuehuang	ZM012980	Spring	Tulufan, Xinjiang	Landrace	X	Xinjiang winter-spring wheat region	/	Rht-B1a	Rht-D1a	Vrn-A1a	Vrn-B1b	Vrn-D1	Ppd-D1b	PHS-	Sdr-B1b	Vp-1Ba,b	PHS-	Westonia type	Dreb-B1b	Lr14+	Lr34-	Lr68-	Yr15-	Fhb1-	1BL.1BL	7OE	Null	Glu-D1b	PiNA-D1a	Pinb-D1a	Pinb-B2a	Ppo-A1b	Ppo-D1b	Zds-A1a	Lcy-B1a	Pds-B1a	Pod-A1a	Psy-A1b	Psy-D1g	Psy-B1a or b	Wx-B1a	Hap-4A-C	Hap-5D-C	H1g	GS-D1a	Hap-L	Hap-H	Hap-H
414	Wumangchunmai	ZM005336	Spring	Chabuchaer, Xinjiang	Landrace	X	Xinjiang winter-spring wheat region	/	Rht-B1a	Rht-D1a	Vrn-A1a	Vrn-B1b	Vrn-D1a	Ppd-D1b	PHS-	Sdr-B1b	Vp-1Bc	PHS-	Westonia type	Dreb-B1b	Lr14-	Lr34-	Lr68-	Yr15-	Fhb1-	1BL.1BL	Non 7OE	Ax1 or Ax2*	Glu-D1a	PiNA-D1a	Pinb-D1a	Pinb-B2a	Ppo-A1b	Ppo-D1b	Zds-A1b	Lcy-B1b	Pds-B1a	Pod-A1a	Psy-A1b	Psy-D1a	Psy-B1a or b	Wx-B1a	Hap-4A-C	Hap-5D-C	H1g	GS-D1b	Hap-L	Hap-L	Hap-H
415	Wumangchunmai	ZM005330	Spring	Hami, Xinjiang	Landrace	X	Xinjiang winter-spring wheat region	/	Rht-B1a	Rht-D1a	Vrn-A1	Vrn-B1	Vrn-D1a	Ppd-D1b	PHS+	Sdr-B1b	Vp-1Ba,b	PHS-	Westonia type	Dreb-B1b	Lr14-	Lr34-	Heterozygous	Heterozygous	Fhb1-	1BL.1BL	7OE	Null	Glu-D1a	PiNA-D1a	Pinb-D1a	Pinb-B2a	Ppo-A1b	Ppo-D1a	Zds-A1a	Lcy-B1b	Pds-B1a	Pod-A1a	Psy-A1b	Psy-D1a	Psy-B1a or b	Wx-B1a	Hap-4A-C	Hap-5D-C	H1c	GS-D1a	Hap-L	Hap-H	Hap-H
416	Xiaohongmai	ZM012988	Spring	Balikun, Xinjiang	Landrace	X	Xinjiang winter-spring wheat region	/	Rht-B1a	Rht-D1a	Vrn-A1	Vrn-B1b	Vrn-D1	Ppd-D1b	PHS+	Sdr-B1b	Vp-1Bc	PHS-	Westonia type	Dreb-B1a	Lr14-	Lr34-	Lr68-	Yr15-	Fhb1-	1BL.1BL	7OE	Null	Glu-D1a	PiNA-D1a	Pinb-D1a	Pinb-B2a	Ppo-A1a	Ppo-D1b	Zds-A1a	Lcy-B1b	Pds-B1a	Pod-A1a	Psy-A1b	Psy-D1a	Psy-B1a or b	Wx-B1a	Hap-4A-C	Hap-5D-C	H1c	GS-D1a	Hap-L	Hap-H	Hap-H
417	Achun 1	ZM017456	Spring	Xinjiang	Modern cultivar	X	Xinjiang winter-spring wheat region	1970s	Rht-B1a	Rht-D1a	Vrn-A1	Vrn-B1b	Vrn-D1a	Ppd-D1b	PHS+	Sdr-B1b	Vp-1Bc	PHS+	Westonia type	Dreb-B1a	Lr14-	Lr34-	Lr68-	Yr15-	Fhb1-	1BL.1BL	Non 7OE	Null	Glu-D1a	PiNA-D1a	Pinb-D1a	Pinb-B2a	Ppo-A1a	Ppo-D1b	Zds-A1a	Lcy-B1a	Pds-B1a	Pod-A1a	Psy-A1b	Psy-D1a	Psy-B1a or b	Wx-B1a	Hap-4A-T	Hap-5D-C	H1g	GS-D1b	Hap-L	Hap-H	Hap-H
418	Badong 4	/	Winter	Xinjiang	Modern cultivar	X	Xinjiang winter-spring wheat region	1980s	Rht-B1a	Rht-D1a	Vrn-A1	Vrn-B1b	Vrn-D1a	Ppd-D1b	PHS+	Sdr-B1b	Vp-1Ba,b	PHS-	Westonia type	Heterozygous	Lr14-	Lr34-	Lr68-	Yr15-	Heterozygous	1BL.1BL	Non 7OE	Ax1 or Ax2*	Glu-D1a	PiNA-D1a	Pinb-D1a	Pinb-B2a	Ppo-A1b	Ppo-D1b	Zds-A1b	Lcy-B1a	Pds-B1a	Pod-A1a	Psy-A1b	Psy-D1a	Psy-B1a or b	Wx-B1a	Hap-4A-C	Hap-5D-C	H1g	GS-D1a	Hap-L	Hap-L	Hap-H
419	Changchun 2	/	Spring	Xinjiang	Modern cultivar	X	Xinjiang winter-spring wheat region	1970s	Rht-B1b	Rht-D1a	Vrn-A1	Vrn-B1b	Vrn-D1	Ppd-D1b	PHS+	Sdr-B1b	Vp-1Bc	PHS-	Westonia type	Dreb-B1b	Lr14-	Lr34+	Lr68-	Yr15-	Fhb1-	1BL.1BL	7OE	Ax1 or Ax2*	Glu-D1a	PiNA-D1a	Pinb-D1a	Pinb-B2a	Ppo-A1a	Ppo-D1b	Zds-A1b	Lcy-B1b	Pds-B1a	Pod-A1b	Psy-A1b	Psy-D1a	Psy-B1a or b	Wx-B1a	Hap-4A-T	Hap-5D-C	H1g	GS-D1a	Hap-L	Hap-H	Hap-H
420	Changdong 5	/	Winter	Xinjiang	Modern cultivar	X	Xinjiang winter-spring wheat region	1980s	Rht-B1a	Rht-D1a	Vrn-A1	Vrn-B1b	Vrn-D1a	Ppd-D1a	PHS-	Sdr-B1b	Vp-1Ba,b	PHS-	Westonia type	Dreb-B1b	Lr14+	Lr34-	Lr68-	Yr15-	Fhb1-	1BL.1BL	Non 7OE	Ax1 or Ax2*	Glu-D1a	PiNA-D1a	Pinb-D1a	Pinb-B2a	Ppo-A1a	Ppo-D1a	Zds-A1b	Lcy-B1b	Pds-B1a	Pod-A1a	Psy-A1b	Psy-D1a	Psy-B1c	Wx-B1a	Hap-4A-T	Hap-5D-C	H1g	GS-D1a	Hap-L	Hap-L	Hap-H
421	Jiudong 2	ZM017429	Winter	Xinjiang	Modern cultivar	X	Xinjiang winter-spring wheat region	1980s	Rht-B1a	Rht-D1a	Vrn-A1	Vrn-B1b	Vrn-D1	Ppd-D1b	PHS+	Sdr-B1b	Vp-1Ba,b	PHS-	Westonia type	Dreb-B1b	Lr14-	Lr34-	Lr68-	Yr15-	Fhb1-	1BL.1BL	Non 7OE	Null	Glu-D1a	PiNA-D1a	Pinb-D1a	Heterozygous	Ppo-A1a	Ppo-D1b	Zds-A1b	Lcy-B1b	Pds-B1a	Pod-A1a	Psy-A1b	Psy-D1a	Psy-B1a or b	Wx-B1a	Hap-4A-T	Hap-5D-C	H1g	GS-D1a	Hap-L	Hap-H	Hap-L
422	Kashi 1	/	Spring	Xinjiang	Modern cultivar	X	Xinjiang winter-spring wheat region	1970s	Rht-B1a	Rht-D1a	Vrn-A1	Vrn-B1b	Vrn-D1	Ppd-D1b	PHS+	Sdr-B1b	Vp-1Ba,b	Heterozygous	Westonia type	Dreb-B1b	Lr14-	Lr34-	Lr68-	Yr15-	Fhb1-	1BL.1BL	Non 7OE	Ax1 or Ax2*	Glu-D1a	PiNA-D1a	Pinb-D1a	Pinb-B2a	Ppo-A1a	Ppo-D1b	Heterozygous	Lcy-B1b	Pds-B1a	Pod-A1a	Psy-A1b	Psy-D1a	Psy-B1a or b	Wx-B1a	Heterozygous	Hap-5D-C	H1g	GS-D1a	Hap-L	Hap-H	Hap-L
423	Kashibaipi	ZM010128	Spring	Xinjiang	Modern cultivar	X	Xinjiang winter-spring wheat region	1950s	Rht-B1a	Rht-D1a	Vrn-A1	Vrn-B1	Vrn-D1	Ppd-D1b	PHS+	Sdr-B1b	Vp-1Ba,b	PHS-	Westonia type	Dreb-B1b	Lr14-	Lr34-	Lr68-	Yr15-	Fhb1-	1BL.1BL	7OE	Ax1 or Ax2*	Glu-D1a	PiNA-D1a	Pinb-D1a	Pinb-B2a	Ppo-A1a	Ppo-D1a	Zds-A1a	Lcy-B1b	Pds-B1a	Pod-A1a	Psy-A1b	Psy-D1a	Psy-B1a or b	Wx-B1a	Hap-4A-C	Hap-5D-C	H1c	GS-D1a	Hap-L	Hap-H	Hap-H
424	Kuihua 1	/	Spring	Xinjiang	Modern cultivar	X	Xinjiang winter-spring wheat region	1990s	Rht-B1a	Rht-D1a	Vrn-A1	Vrn-B1b	Vrn-D1	Ppd-D1a	PHS-	Sdr-B1b	Vp-1Ba,b	PHS-	Kauz type	Heterozygous	Lr14+	Lr34+	Lr68+	Yr15-	Fhb1-	1BL.1BL	Non 7OE	Null	Glu-D1b	PiNA-D1a	Pinb-D1b	Pinb-B2a	Ppo-A1a	Ppo-D1a	Zds-A1b	Lcy-B1b	Pds-B1a	Pod-A1a	Psy-A1b	Psy-D1a	Psy-B1a or b	Wx-B1a	Hap-4A-T	Hap-5D-C	H1g	GS-D1a	Hap-L	Hap-L	Hap-H
425	Shidong 3	/	Winter	Xinjiang	Modern cultivar	X	Xinjiang winter-spring wheat region	1980s	Rht-B1b	Rht-D1a	Vrn-A1	Vrn-B1b	Vrn-D1	Ppd-D1a	PHS-	Sdr-B1b	Vp-1Bc	PHS-	Westonia type	Dreb-B1b	Lr14-	Lr34-	Lr68-	Yr15-	Fhb1-	1BL.1BL	Non 7OE	Ax1 or Ax2*	Glu-D1a	PiNA-D1a	Pinb-D1a	Pinb-B2b	Ppo-A1a	Ppo-D1a	Zds-A1a	Lcy-B1b	Pds-B1a	Pod-A1a	Psy-A1b	Psy-D1a	Psy-B1a or b	Wx-B1a	Hap-4A-C	Hap-5D-C	H1g	GS-D1a	Hap-L	Hap-H	Hap-H
426	Tuchun 6	ZM017438	Spring	Xinjiang	Modern cultivar	X	Xinjiang winter-spring wheat region	1980s	Rht-B1a	Rht-D1b	Vrn-A1	Vrn-B1b	Vrn-D1	Ppd-D1a	PHS+	Sdr-B1b	Vp-1Ba,b	PHS-	Kauz type	Dreb-B1b	Lr14-	Lr34-	Lr68-	Yr15+	Fhb1-	1BL.1BL	7OE	Ax1 or Ax2*	Glu-D1b	PiNA-D1a	Pinb-D1a	Pinb-B2a	Ppo-A1b	Ppo-D1a	Zds-A1a	Lcy-B1b	Pds-B1a	Pod-A1a	Psy-A1b	Psy-D1a	Psy-B1a or b	Wx-B1a	Hap-4A-T	Hap-5D-C	H1c	GS-D1a	Hap-L	Hap-L	Hap-H
427	Tuokexun 1	ZM010136	Spring	Xinjiang	Modern cultivar	X	Xinjiang winter-spring wheat region	1960s	Rht-B1a	Rht-D1a	Vrn-A1	Vrn-B1	Vrn-D1	Ppd-D1b	PHS+	Sdr-B1b	Vp-1Ba,b	PHS-	Westonia type	Dreb-B1b	Lr14-	Lr34-	Lr68-	Yr15-	Fhb1-	1BL.1BL	7OE	Ax1 or Ax2*	Glu-D1a	PiNA-D1a	Pinb-D1a	Pinb-B2a	Ppo-A1a	Ppo-D1a	Zds-A1a	Lcy-B1b	Pds-B1a	Pod-A1a	Psy-A1b	Psy-D1a	Psy-B1a or b	Wx-B1a	Hap-4A-C	Hap-5D-C	H1g	GS-D1b	Hap-L	Hap-H	Hap-L
428	Xinchun 2	ZM017474	Spring	Xinjiang	Modern cultivar	X	Xinjiang winter-spring wheat region	1990s	Heterozygous	Rht-D1a	Vrn-A1	Vrn-B1b	Vrn-D1a	Ppd-D1b	PHS+	Sdr-B1a	Vp-1Ba,b	PHS-	Westonia type	Dreb-B1a	Lr14-	Lr34-	Lr68-	Yr15-	Fhb1-	1BL.1BL	7OE	Ax1 or Ax2*	Glu-D1a	Heterozygous	Pinb-D1a	Pinb-B2a	Ppo-A1b	Ppo-D1a	Zds-A1a	Lcy-B1a	Pds-B1a	Pod-A1b	Psy-A1a	Psy-D1a	Psy-B1a or b	Wx-B1a	Hap-4A-C	Hap-5D-C	H1g	GS-D1a	Hap-L	Hap-H	Hap-H
429	Xinchun 6	/	Spring	Xinjiang	Modern cultivar	X	Xinjiang winter-spring wheat region	1990s	Rht-B1b	Rht-D1a	Vrn-A1a	Vrn-B1b	Vrn-D1	Ppd-D1a	PHS-	Sdr-B1b	Vp-1Bc	PHS-	Westonia type	Dreb-B1b	Lr14-	Lr34-	Lr68-	Yr15-	Fhb1-	1BL.1RS	Non 7OE	Null	Glu-D1a	PiNA-D1b	Pinb-D1a	Pinb-B2b	Ppo-A1b	Ppo-D1b	Zds-A1a	Lcy-B1a	Pds-B1a	Pod-A1b	Psy-A1b	Psy-D1a	Psy-B1a or b	Wx-B1b	Hap-4A-C	Hap-5D-C	H1g	GS-D1a	Hap-L	Hap-H	Hap-H
430	Xindong 1	ZM010145	Winter	Xinjiang	Modern cultivar	X	Xinjiang winter-spring wheat region	1960s	Rht-B1a	Rht-D1a	Vrn-A1	Vrn-B1b	Vrn-D1	Ppd-D1b	PHS+	Sdr-B1b	Vp-1Bc	PHS-	Westonia type	Dreb-B1b	Lr14+	Lr34-	Lr68-	Yr15-	Fhb1-	1BL.1BL	Non 7OE	Ax1 or Ax2*	Glu-D1b	NA	Pinb-D1a	Pinb-B2a	Ppo-A1b	Ppo-D1a	Zds-A1a	Lcy-B1b	Pds-B1a	Pod-A1a	Psy-A1b	Psy-D1a	Psy-B1a or b	Wx-B1a	Hap-4A-C	Hap-5D-C	H1g	GS-D1b	Hap-L	Hap-H	Hap-H
431	Xindong 12	ZM010155	Winter	Xinjiang	Modern cultivar	X	Xinjiang winter-spring wheat region	1980s	Rht-B1a	Rht-D1a	Vrn-A1	Vrn-B1b	Vrn-D1a	Ppd-D1b	PHS+	Sdr-B1b	Vp-1Ba,b	PHS+	Westonia type	Dreb-B1b	Lr14-	Lr34-	Lr68-	Yr15-	Fhb1-	1BL.1BL	Non 7OE	Ax1 or Ax2*	Glu-D1a	PiNA-D1a	Pinb-D1a	Pinb-B2a	Ppo-A1b	Ppo-D1b	Zds-A1b	Lcy-B1b	Pds-B1a	Pod-A1a	Psy-A1b	Psy-D1g	Psy-B1a or b	Wx-B1a	Hap-4A-C	Hap-5D-C	H1g	GS-D1a	Hap-L	Hap-H	Hap-L
432	Xindong 14	/	Winter	Xinjiang	Modern cultivar	X	Xinjiang winter-spring wheat region	1970s	Rht-B1a	Rht-D1a	Vrn-A1	Vrn-B1b	Vrn-D1a	Ppd-D1b	PHS+	Sdr-B1b	Vp-1Ba,b	PHS-	Westonia type	Dreb-B1b	Lr14+	Lr34-	Lr68-	Yr15-	Fhb1+	1BL.1BL	Non 7OE	Null	Glu-D1a	PiNA-D1a	Pinb-D1a	Pinb-B2a	Ppo-A1a	Ppo-D1a	Zds-A1a	Lcy-B1b	Pds-B1a	Pod-A1a	Psy-A1b	Psy-D1g	Psy-B1a or b	Wx-B1a	Hap-4A-C	Hap-5D-C	H1g	GS-D1a	Hap-L	Hap-L	Hap-L
433	Xindong 15	/	Winter	Xinjiang	Modern cultivar	X	Xinjiang winter-spring wheat region	1990s	Rht-B1a	Rht-D1a	Vrn-A1	Vrn-B1b	Vrn-D1	Ppd-D1a	PHS-	Sdr-B1b	Vp-1Bc	PHS-	Kauz type	Dreb-B1a	Lr14+	Lr34-	Lr68-	Yr15-	Fhb1-	1BL.1BL	Non 7OE	Ax1 or Ax2*	Glu-D1b	PiNA-D1a	Pinb-D1b	Pinb-B2a	Ppo-A1a	Ppo-D1a	Zds-A1b	Lcy-B1a	Pds-B1a	Pod-A1a	Psy-A1b	Psy-D1a	Psy-B1c	Wx-B1a	Hap-4A-T	Hap-5D-C	H1g	GS-D1a	Hap-L	Hap-H	Hap-H
434	Xindong 17	ZM025328	Winter	Xinjiang	Modern cultivar	X	Xinjiang winter-spring wheat region	1990s	Rht-B1b	Rht-D1a	Vrn-A1	Vrn-B1b	Vrn-D1a	Ppd-D1b	PHS+	Sdr-B1b	Vp-1Bc	PHS-	Westonia type	Dreb-B1b	Lr14-	Lr34-	Lr68-	Yr15-	Fhb1-	1BL.1BL	Non 7OE	Ax1 or Ax2*	Glu-D1a	PiNA-D1a	Pinb-D1a	Heterozygous	Ppo-A1a	Ppo-D1b	Zds-A1a	Lcy-B1b	Pds-B1a	Pod-A1a	Psy-A1b	Psy-D1a	Psy-B1a or b	Wx-B1a	Hap-4A-C	Hap-5D-C	H1g	GS-D1a	Hap-L	Hap-H	Hap-H
435	Xindong 2	ZM010146	Winter	Xinjiang	Modern cultivar	X	Xinjiang winter-spring wheat region	1960s	Rht-B1a	Rht-D1a	Vrn-A1	Vrn-B1b	Vrn-D1	Ppd-D1b	PHS+	Sdr-B1a	Vp-1Ba,b	PHS-	Kauz type	Dreb-B1b	Lr14-	Lr34-	Lr68-	Yr15-	Fhb1-	1BL.1BL	Non 7OE	Ax1 or Ax2*	Glu-D1a	PiNA-D1a	Pinb-D1a	Pinb-B2a	Ppo-A1a	Ppo-D1b	Zds-A1b	Lcy-B1b	Pds-B1a	Pod-A1a	Psy-A1b	Psy-D1a	Psy-B1a or b	Wx-B1a	Hap-4A-C	Hap-5D-C	H1g	GS-D1a	Hap-H	Hap-L	Hap-H
436	Yichun 4	ZM017449	Spring	Xinjiang	Modern cultivar	X	Xinjiang winter-spring wheat region	1970s	Rht-B1a	Rht-D1a	Vrn-A1a	Vrn-B1b	Vrn-D1	Ppd-D1a	PHS+	Sdr-B1b	Vp-1Ba,b	PHS+	Westonia type	Dreb-B1a	Lr14-	Lr34-	Lr68-	Yr15-	Fhb1-	1BL.1BL	Non 7OE	Null	Glu-D1a	PiNA-D1a	Pinb-D1a	Pinb-B2b	Ppo-A1a	Ppo-D1a	Zds-A1b	Lcy-B1a	Pds-B1a	Pod-A1b	Psy-A1b	Psy-D1a	Psy-B1a or b	Wx-B1a	Hap-4A-T	Hap-5D-C	H1g	GS-D1a	Hap-L	Hap-L	Hap-H
437	Yinong 2	ZM010157	Winter	Xinjiang	Modern cultivar	X	Xinjiang winter-spring wheat region	1970s	Rht-B1a	Rht-D1a	Vrn-A1	Vrn-B1b	Vrn-D1a	Ppd-D1a	PHS+	Sdr-B1b	Vp-1Bc	PHS+	Kauz type	Dreb-B1b	Lr14+	Lr34-	Lr68-	Yr15-	Fhb1-	1BL.1BL	Non 7OE	Null	Glu-D1a	PiNA-D1a	Pinb-D1b	Heterozygous	Ppo-A1a	Ppo-D1b	Zds-A1b	Lcy-B1b	Pds-B1a	Pod-A1a	Psy-A1b	Psy-D1a	Psy-B1a or b	Wx-B1a	Hap-4A-C	Hap-5D-C	H1g	GS-D1b	Hap-L	Hap-L	Hap-H
438	Yinong 8	ZM017443	Winter	Xinjiang	Modern cultivar	X	Xinjiang winter-spring wheat region	1970s	Rht-B1a	Rht-D1a	Vrn-A1	Vrn-B1b	Vrn-D1	Ppd-D1b	PHS+	Sdr-B1b	Vp-1Bc	PHS+	Westonia type	Dreb-B1b	Lr14+	Lr34-	Lr68-	Yr15-	Fhb1-	1BL.1BL	Non 7OE	Null	Glu-D1a	PiNA-D1a	Pinb-D1a	Pinb-B2a	Ppo-A1a	Ppo-D1b	Zds-A1b	Lcy-B1b	Pds-B1a	Pod-A1b	Psy-A1b	Psy-D1a	Psy-B1a or b	Wx-B1a	Hap-4A-T	Hap-5D-G	H1g	GS-D1a	Hap-L	Hap-H	Hap-H
[truncated: 6 more columns]
