# Supplementary material for: Ecological genomics of Chinese wheat improvement: implications in breeding for adaptation
Source: BMC Plant Biol. 2020 Oct 27;20:494. doi: 10.1186/s12870-020-02704-w (PMC7590805; doi:10.1186/s12870-020-02704-w)
Supplement: Supplementary file 9 — Additional file 9: Table S4. Frequencies of allelic variations of 47 polymorphic genes in Chinese landraces (CL) and modern Chinese cultivars (MCC) in ten wheat agro-ecological zones. [file 12870_2020_2704_MOESM9_ESM.xlsx]

## Sheet: Table S4
Supplementary Table 4 Frequencies of allelic variations of 47 polymorphic genes in Chinese landraces (CL) and modern Chinese cultivars (MCC) in ten wheat agro-ecological zones.
Accession type	Ecological code	Rht-B1		Rht-D1		Vrn-A1		Vrn-B1		Vrn-D1		Ppd-D1		PHS1		Sdr-B1		VP-1B		MFT-A1		1-fehw3		Dreb-B1		Lr14a		Lr34		Lr68		Yr15		Fhb1		1BL/1RS		Glu-A1		Glu-B1		Glu-D1		Pina-D1		Pinb-D1		Pinb2-B2
		Rht-B1b	Rht-B1a	Rht-D1b	Rht-D1a	Vrn-A1a	Vrn-A1	Vrn-B1b	Vrn-B1	Vrn-D1a	Vrn-D1	Ppd-D1a	Ppd-D1b	PHS+	PHS-	Sdr-B1a	Sdr-B1b	Vp-1Bc	Vp-1Ba,b	PHS+	PHS-	Westonia type	Kauz type	Dreb-B1a	Dreb-B1b	Lr14+	Lr14-	Lr34+	Lr34-	Lr68+	Lr68-	Yr15+	Yr15-	Fhb1+	Fhb1-	1BL.1RS	1BL.1BL	Ax1 or Ax2*	Null	7OE	Non7OE	Glu-D1b	Glu-D1a	Pina-D1b	Pina-D1a	Pinb-D1b	Pinb-D1a	Pinb-B2b	Pinb-B2a
		Dwarf	Wild type	Dwarf	Wild type	Spring	Winter	Spring	Winter	Spring	Winter	Insensitive	Sensitive	Low PHS	High PHS	Low PHS	High PHS	Low PHS	Sensitive	Low PHS	Sensitive	High expression	Low expression	Tolerent	Susceptible	Resistant	Susceptible	Resistant	Susceptible	Resistant	Susceptible	Resistant	Susceptible	Resistant	Susceptible	+	-	Strong gluten	Weak gluten	Strong gluten	Weak gluten	Strong gluten	Weak gluten	Hard	Soft	Hard	Soft	Hard	Soft
CL	I	4.54545	95.4545	0	100	4.54545	95.4545	31.8182	68.1818	18.1818	81.8182	14.2857	85.7143	90.9091	9.09091	57.1429	42.8571	13.6364	86.3636	68.1818	31.8182	90.9091	9.09091	9.09091	90.9091	40.9091	59.0909	59.0909	31.8182	4.7619	95.2381	4.54545	95.4545	0	100	0	100	90.9091	9.09091	68.1818	31.8182	4.54545	95.4545	0	100	15	85	63.6364	36.3636
	II	0	100	0	100	0	100	18.1818	81.8182	59.0909	40.9091	40.9091	59.0909	100	0	81.8182	18.1818	36.3636	63.6364	100	0	100	0	22.7273	77.2727	31.8182	68.1818	72.7273	18.1818	9.09091	90.9091	0	100	4.54545	95.4545	0	100	90.4762	9.52381	45.4545	54.5455	0	100	0	100	0	100	71.4286	28.5714
	III	0	100	0	100	0	100	15.7895	84.2105	77.2727	22.7273	80.9524	19.0476	100	0	90.4762	9.52381	25	75	27.2727	72.7273	95.4545	4.54545	9.52381	90.4762	9.09091	90.9091	77.2727	13.6364	0	100	9.09091	90.9091	40.9091	59.0909	0	100	95.4545	4.54545	23.8095	76.1905	4.54545	95.4545	0	100	0	100	50	50
	IV	0	100	0	100	4.54545	95.4545	45.4545	54.5455	68.1818	31.8182	19.0476	80.9524	100	0	42.8571	57.1429	9.09091	90.9091	22.7273	77.2727	100	0	13.6364	86.3636	20	80	63.6364	36.3636	9.09091	90.9091	4.54545	95.4545	4.54545	95.4545	0	100	90.9091	9.09091	50	50	0	100	0	100	0	100	54.5455	45.4545
	V	0	100	0	100	0	100	72.7273	27.2727	22.7273	77.2727	72.7273	27.2727	100	0	100	0	13.6364	86.3636	22.7273	77.2727	100	0	4.7619	95.2381	31.8182	68.1818	72.7273	22.7273	0	100	0	100	31.8182	68.1818	0	100	95.4545	4.54545	36.3636	63.6364	0	100	0	100	0	100	47.619	52.381
	VI	4.54545	95.4545	4.54545	95.4545	50	50	100	0	31.8182	68.1818	9.09091	90.9091	68.1818	31.8182	31.8182	68.1818	35	65	36.3636	63.6364	61.9048	38.0952	22.7273	77.2727	63.6364	36.3636	40.9091	59.0909	36.3636	63.6364	4.54545	95.4545	0	100	0	100	52.381	47.619	47.619	52.381	31.8182	68.1818	9.09091	90.9091	22.7273	77.2727	18.1818	81.8182
	VII	0	100	0	100	10	90	63.6364	36.3636	27.2727	72.7273	18.1818	81.8182	90.9091	9.09091	73.6842	26.3158	36.8421	63.1579	50	50	81.8182	18.1818	13.6364	86.3636	59.0909	40.9091	72.7273	27.2727	63.6364	36.3636	18.1818	81.8182	0	100	0	100	95.2381	4.7619	71.4286	28.5714	4.54545	95.4545	0	100	14.2857	85.7143	40.9091	59.0909
	VIII	0	100	0	100	4.54545	95.4545	59.0909	40.9091	59.0909	40.9091	13.6364	86.3636	95.4545	4.54545	47.619	52.381	20	80	45.4545	54.5455	95.2381	4.7619	36.3636	63.6364	33.3333	66.6667	59.0909	27.2727	47.619	52.381	5	95	4.54545	95.4545	0	100	80.9524	19.0476	76.1905	23.8095	0	100	0	100	4.7619	95.2381	22.7273	77.2727
	IX	0	100	0	100	0	100	63.6364	36.3636	50	50	9.09091	90.9091	95.4545	4.54545	45.4545	54.5455	22.7273	77.2727	22.7273	77.2727	100	0	54.5455	45.4545	50	50	18.1818	77.2727	15.7895	84.2105	13.6364	86.3636	0	100	0	100	86.3636	13.6364	71.4286	28.5714	0	100	0	100	0	100	22.7273	77.2727
	X	4.54545	95.4545	0	100	18.1818	81.8182	66.6667	33.3333	50	50	4.54545	95.4545	81.8182	18.1818	9.09091	90.9091	9.09091	90.9091	14.2857	85.7143	100	0	33.3333	66.6667	22.7273	77.2727	13.6364	86.3636	14.2857	85.7143	0	100	4.54545	95.4545	0	100	63.6364	36.3636	60	40	9.09091	90.9091	0	100	4.7619	95.2381	9.09091	90.9091
MCC	I	31.8182	68.1818	9.09091	90.9091	0	100	19.0476	80.9524	9.52381	90.4762	86.3636	13.6364	54.5455	45.4545	31.8182	68.1818	47.619	52.381	13.6364	86.3636	40.9091	59.0909	28.5714	71.4286	23.8095	76.1905	4.54545	95.4545	15	85	11.1111	88.8889	0	100	54.5455	45.4545	38.0952	61.9048	4.54545	95.4545	9.09091	90.9091	9.09091	90.9091	54.5455	45.4545	23.8095	76.1905
	II	13.6364	86.3636	50	50	4.54545	95.4545	13.6364	86.3636	36.3636	63.6364	100	0	72.7273	27.2727	45.4545	54.5455	31.8182	68.1818	31.8182	68.1818	38.0952	61.9048	54.5455	45.4545	54.5455	45.4545	9.09091	90.9091	4.54545	95.4545	13.6364	86.3636	4.54545	95.4545	27.2727	72.7273	42.8571	57.1429	13.6364	86.3636	13.6364	86.3636	0	100	45.4545	54.5455	18.1818	81.8182
	III	19.0476	80.9524	40	60	0	100	47.619	52.381	31.8182	68.1818	100	0	85.7143	14.2857	40.9091	59.0909	85.7143	14.2857	33.3333	66.6667	86.3636	13.6364	63.6364	36.3636	30	70	9.09091	77.2727	23.8095	76.1905	13.6364	86.3636	18.1818	81.8182	27.2727	72.7273	60	40	4.54545	95.4545	27.2727	72.7273	4.54545	95.4545	31.8182	68.1818	28.5714	71.4286
	IV	27.2727	72.7273	31.8182	68.1818	9.09091	90.9091	72.7273	27.2727	54.5455	45.4545	100	0	86.3636	13.6364	57.1429	42.8571	77.2727	22.7273	9.52381	90.4762	77.2727	22.7273	68.1818	31.8182	33.3333	66.6667	0	100	9.09091	90.9091	28.5714	71.4286	0	100	40.9091	59.0909	50	50	14.2857	85.7143	38.0952	61.9048	4.54545	95.4545	22.7273	77.2727	22.7273	77.2727
	V	9.09091	90.9091	13.6364	86.3636	40.9091	59.0909	95.4545	4.54545	4.54545	95.4545	90.9091	9.09091	71.4286	28.5714	80.9524	19.0476	22.7273	77.2727	18.1818	81.8182	60	40	52.381	47.619	31.8182	68.1818	31.8182	68.1818	9.09091	90.9091	0	100	22.7273	77.2727	4.54545	95.4545	59.0909	40.9091	14.2857	85.7143	22.7273	77.2727	14.2857	85.7143	9.09091	90.9091	52.381	47.619
	VI	0	100	0	100	94.4444	5.55556	100	0	36.3636	63.6364	52.6316	47.3684	90.4762	9.52381	20	80	70	30	4.54545	95.4545	85	15	59.0909	40.9091	63.6364	36.3636	27.2727	72.7273	0	100	0	100	0	100	0	100	9.52381	90.4762	50	50	28.5714	71.4286	27.2727	72.7273	50	50	23.8095	76.1905
	VII	13.6364	86.3636	9.09091	90.9091	50	50	90.9091	9.09091	31.8182	68.1818	68.1818	31.8182	68.1818	31.8182	14.2857	85.7143	50	50	14.2857	85.7143	68.1818	31.8182	54.5455	45.4545	45.4545	54.5455	27.2727	72.7273	13.6364	86.3636	4.54545	95.4545	0	100	4.54545	95.4545	54.5455	45.4545	13.6364	86.3636	33.3333	66.6667	4.54545	95.4545	31.8182	68.1818	42.8571	57.1429
	VIII	18.1818	81.8182	4.54545	95.4545	31.8182	68.1818	95.4545	4.54545	18.1818	81.8182	59.0909	40.9091	77.2727	22.7273	36.3636	63.6364	80.9524	19.0476	22.7273	77.2727	75	25	59.0909	40.9091	54.5455	45.4545	13.6364	86.3636	36.3636	63.6364	4.7619	95.2381	0	100	4.54545	95.4545	27.2727	72.7273	23.8095	76.1905	18.1818	81.8182	9.09091	90.9091	31.8182	68.1818	9.09091	90.9091
	IX	5.26316	94.7368	15.7895	84.2105	5.26316	94.7368	80	20	30	70	30	70	85	15	42.1053	57.8947	47.3684	52.6316	55	45	75	25	77.7778	22.2222	55	45	20	80	5	95	15	85	0	100	0	100	60	40	31.5789	68.4211	10	90	5.26316	94.7368	10.5263	89.4737	33.3333	66.6667
	X	19.0476	80.9524	4.54545	95.4545	9.09091	90.9091	90.9091	9.09091	36.3636	63.6364	36.3636	63.6364	77.2727	22.7273	9.09091	90.9091	40.9091	59.0909	23.8095	76.1905	77.2727	22.7273	20	80	31.8182	68.1818	9.09091	90.9091	4.54545	95.4545	4.54545	95.4545	4.7619	95.2381	4.54545	95.4545	63.6364	36.3636	22.7273	77.2727	18.1818	81.8182	5	95	13.6364	86.3636	15.7895	84.2105
[truncated: 46 more columns]
