# Supplementary material for: Ecological genomics of Chinese wheat improvement: implications in breeding for adaptation
Source: BMC Plant Biol. 2020 Oct 27;20:494. doi: 10.1186/s12870-020-02704-w (PMC7590805; doi:10.1186/s12870-020-02704-w)
Supplement: Supplementary file 10 — Additional file 10: Table S5. Allelic variations and primer sequences for the 52 KASP assays. [file 12870_2020_2704_MOESM10_ESM.xlsx]

## Sheet: Table S5
Supplementary Table 5 Allelic variations and primer sequences for the 52 KASP assays.
&shows the unpublished KASP assays provided by Awais Rasheed.
Trait	Gene	Chr.	Assay	Allelic variation	Phenotype	Forward primer	Reverse primer	Haplotype	References
Reduced height	Rht-B1	4BS	Rht-B1_SNP	Rht-B1a	Wild type	GAAGGTGACCAAGTTCATGCTCCCATGGCCATCTCCAGCTG	TCGGGTACAAGGTGCGGGCG		Ellis et al. (2002)
				Rht-B1b	Dwarf	GAAGGTCGGAGTCAACGGATTCCCATGGCCATCTCCAGCTA
	Rht-D1	4DS	Rht-D1_SNP	Rht-D1a	Wild type	GAAGGTGACCAAGTTCATGCTCATGGCCATCTCGAGCTGCTC	CGGGTACAAGGTGCGCGCC
				Rht-D1b	Dwarf	GAAGGTCGGAGTCAACGGATTCATGGCCATCTCGAGCTGCTA
Vernaliation	Vrn-A1	5AL	Vrn-A1_9K001	vrn-A1	Winter	GAAGGTGACCAAGTTCATGCTAGAGTTTTCCAAAAAGATAGATCAATGTAAAT	GTTAGTAGTGATGGTCCAATAATGCCAAA		Yan et al. (2004)
				Vrn-A1a	Spring	GAAGGTCGGAGTCAACGGATTGAGTTTTCCAAAAAGATAGATCAATGTAAAC
	Vrn-B1	5BL	Vrn-B1_A	vrn-B1	Winter	GAAGGTGACCAAGTTCATGCTGGCAGCTAATGTGGGGTAGTCA	CACAGGCTTTCCTATCATTCGT		Milec et ai. (2012)
				Vrn-B1b	Spring	GAAGGTCGGAGTCAACGGATTGGCAGCTAATGTGGGGTAGTCT
	Vrn-D1	5DL	Vrn-D1a_A	vrn-D1	Winter	GAAGGTGACCAAGTTCATGCTATCATTCGAATTGCTAGCTCCGG	GCCTGAACGCCTAGCCTGTGTA		Fu et al. (2005)
				Vrn-D1a	Spring	GAAGGTCGGAGTCAACGGATTATCATTCGAATTGCTAGCTCCGC
Photoperiod sensitivity	Ppd-D1	2D	PpdDD001	Ppd-D1a	Insensitive	GAAGGTGACCAAGTTCATGCTCAAGGAAGTATGAGCAGCGGTT	GCCTCCCACTACACTGGGC		Beales et al. (2007)
				Ppd-D1b	Sensitive	GAAGGTCGGAGTCAACGGATTAAGAGGAAACATGTTGGGGTCC
Pre-harvest sprouting	PHS1	3AS	PHS_646	Rio Blanco type	Low PHS	GAAGGTGACCAAGTTCATGCTGGTGGAACAGATGCAACTAAAGG	GTGAGTGTTATATGAAACTAATGATCCATT	PHS+: Rio Blanco type PHS-: NW97S186 type or Rio Blanco/NW97S186 type	Liu et al. (2013)
				NW97S186 type	High PHS	GAAGGTCGGAGTCAACGGATTGGTGGAACAGATGCAACTAAAGA
			PHS_666	Rio Blanco type	Low PHS	GAAGGTGACCAAGTTCATGCTGTGAGTGTTATATGAAACTAATGATCCATTT	ACCGGGTGGAACAGATGCAACTAAA
				NW97S186 type	High PHS	GAAGGTCGGAGTCAACGGATTGTGAGTGTTATATGAAACTAATGATCCATTA
	Sdr-B1	2BS	SDR_SNP	Sdr-B1a	Low PHS	GAAGGTGACCAAGTTCATGCTTCAGCAGACTTCGACTCGCA	AGGATCTCGTTGGCCTTGACG		Zhang et al. (2014b)
				Sdr-B1b	High PHS	GAAGGTCGGAGTCAACGGATTTCAGCAGACTTCGACTCGCG
	MFT-A1	3AS	MFT-1617R	CS/Jagger type	Sensitive	GAAGGTGACCAAGTTCATGCTCGTGCATGCAGCCTACGCATACGTA	TGATCCATGCACGCATCAGCGATCG	PHS+: Zen/Jagger type PHS-: CS type	Nakamura et al. (2011)
				Zen type	Low PHS	GAAGGTCGGAGTCAACGGATTCGTGCATGCAGCCTACGCATACGTG
			MFT-721J	Jagger type	Low PHS	GAAGGTGACCAAGTTCATGCTGTCCTTCCAGAGGCCATGTCG	ACAGGTCAAGCGACACGTAGCC		Lei et al. (2013)
				CS type	Sensitive	GAAGGTCGGAGTCAACGGATTGTCCTTCCAGAGGCCATGTGC
	VP-1B	3BL	Vp1B1-83_IND	Vp-1Ba,b	Sensitive	GAAGGTGACCAAGTTCATGCTCGCTCTTATATTAGTTTACGGAGGGAG	CTTCTTCCGAAGTGTATCATATG		Yang et al. (2007)
				Vp-1Bc	Low PHS	GAAGGTCGGAGTCAACGGATTCTCATTTTGATAGCTCTAGCTAA
Drought tolerance	Dreb-B1	3BS	Dreb_SNP	Dreb-B1a	Tolerent	GAAGGTGACCAAGTTCATGCTCCTGCGCACTTTCTTCTTCCTGT	TTTCACCTTGTGATATGGATTGCCTTGAT		Wei et al. (2009)
				Dreb-B1b	Susceptible	GAAGGTCGGAGTCAACGGATTCTGCGCACTTTCTTCTTCCTGG
	1-fehw3	6BS	fehw3_SNP	Westonia type	High expression	GAAGGTGACCAAGTTCATGCTCTCCCCCCTTCCTTCTGTCC	AGGAAGACGGCCCGAGCTTT		Zhang et al. (2015b)
				Kauz type	Low expression	GAAGGTCGGAGTCAACGGATTCTCCCCCCTTCCTTCTGTCT
Leaf rust	Lr14a	7BL	ubw14	Lr14+	Resistant	GAAGGTGACCAAGTTCATGCTCTACACTAGTACTACTTTGAGACAATTTTTT	AACAAACTCCAGTGTAAACACCACAGTTT		Terracciano et al. (2013)
				Lr14-	Susceptible	GAAGGTCGGAGTCAACGGATTACACTAGTACTACTTTGAGACAATTTTAA
	Lr34	7DS	Lr34_TCCIND	Lr34+	Resistant	GAAGGTCGGAGTCAACGGATTGGTATGCCATTTAACATAATCATGAT	TACTATATGGGAGCATTATTTTTTTCC		Neelam et al. (2013)
				Lr34-	Susceptible	GAAGGTGACCAAGTTCATGCTGGTATGCCATTTAACATAATCATGAA
	Lr68	7BL	Lr68-2	Lr68+	Resistant	GAAGGTGACCAAGTTCATGCTCGTGTCTTGGACCTGAGCAAT	TGACCTGAGTCCCGTCAAGA		Herrera-Fossel et al.(2012)
				Lr68-	Susceptible	GAAGGTCGGAGTCAACGGATTCGTGTCTTGGACCTGAGCAAC
Stripe rust	Yr15	1BS	Yr15_R8	R8_Yr15+	Resistant	GAAGGTGACCAAGTTCATGCTCAGATCCCCGGTTCTCTCAAG	CCCCCAAATGATCGAGAATA	Yr15+:R8_Yr15+/ R5_Yr15+ Yr15-: others	Ramirez-Gonzalea et al. (2015)
				R8_Yr15-	Susceptible	GAAGGTCGGAGTCAACGGATTCAGATCCCCGGTTCTCTCAAA
			Yr15_R5	R5_Yr15-	Susceptible	GAAGGTGACCAAGTTCATGCTAGTCAACTTGGATTACACTGAAGTT	AGATATCACACTGAACATACTGATGAG		Ramirez-Gonzalea et al. (2015)
				R5_Yr15+	Resistant	GAAGGTCGGAGTCAACGGATTAGTCAACTTGGATTACACTGAAGTC
Fusarium head blight	Fhb1	3BS	Fhb1	Fhb1+	Resistant	GAAGGTGACCAAGTTCATGCTTTGGGCTCACGTCGTGCAA	CTTCCAGTTTCTGCTGCCAT		Bai et al. (2016)
				Fhb1-	Susceptible	GAAGGTCGGAGTCAACGGATTTGTCTGTTTCGCTGGGATG
Rye translocation	1BL/1RS	1B	1BL/1RS_6110	1BL.1BL	-	GAAGGTGACCAAGTTCATGCTGGAGCAGGTCCAGATCGCG	GAAGCTCCGGTAGATGGAGGCTA		Zeller et al. (1973)
				1BL.1RS	+	GAAGGTCGGAGTCAACGGATTCGGAGCAGGTCCAGATCGCA
HMW-GS	Glu-A1	1AL	Glu-Ax1/x2*_SNP	Ax1 or Ax2*	Strong gluten	GAAGGTGACCAAGTTCATGCTAAGTGTAACTTCTCCGCAACG	CGAAGAAGCTTGGCCTGGATAGTAT		Liu et al. (2008b)
				Null	Weak gluten	GAAGGTCGGAGTCAACGGATTACCTAAGTGTAACTTCTCCGCAACA
	Glu-B1	1BL	BX7OE_866_SNP	Non 7OE	Weak gluten	GAAGGTGACCAAGTTCATGCTGTGGAATATTAGTGATGGCGTGAG	TTCTTCTCTCGTTGGCCTTATCGC		Ragupathy et al. (2008)
				7OE	Strong gluten	GAAGGTCGGAGTCAACGGATTGTGGAATATTAGTGATGGCGTGAC
	Glu-D1	1DL	Glu-D1_SNP	Glu-D1a	Weak gluten	GAAGGTGACCAAGTTCATGCTATAGTATGAAACCTGCTGCGGAG	TACTAAAAAGGTATTACCCAAGTGTAACTT		Liu et al. (2008b)
				Glu-D1d	Strong gluten	GAAGGTCGGAGTCAACGGATTATAGTATGAAACCTGCTGCGGAC
Grain hardness	Pina-D1	5DS	Pina-D1_INS	Pina-D1a	Soft	GAAGGTGACCAAGTTCATGCTAACTGCCAACAACTTCGCTA	ATGAAGGCCCTCTTCCTCATAGG		Giroux et al. (1997)
				Pina-D1b	Hard	GAAGGTCGGAGTCAACGGATTTTGTCTAGTACCCCGCTCTG
	Pinb-D1		Pinb-D1_INS	Pinb-D1a	Soft	GAAGGTGACCAAGTTCATGCTCTCATGCTCACAGCCGCC	GTCACCTGGCCCACAAAATG
				Pinb-D1b	Hard	GAAGGTCGGAGTCAACGGATTCCTCATGCTCACAGCCGCT
	Pinb2-B2		Pinb2-IND	Pinb-B2a	Soft	GAAGGTGACCAAGTTCATGCTGCACCTAGCAATAAATAAACGGGAG	TGTTTTGGTGGTGGTGAAGATGA		Chen et al. (2010)
				Pinb-B2b	Hard	GAAGGTCGGAGTCAACGGATTAGAAAAAAGCCATTAAATAAACGGGAC
Starch synthesis	Wx-B1	4AL	Wx-B1_SNP	Wx-B1a	Waxy type	GAAGGTGACCAAGTTCATGCT	ACCCTAGTATTGTACCTTAGTTCAAAC		Nakamura et al. (2002)
				Wx-B1b	Null	GAAGGTCGGAGTCAACGGATTCATCCGTATGTAGTCCCAATTGAA
Polyphenol oxidase	Ppo-A1	2AL	PPOA1_SNP	Ppo-A1a	High PPO	GAAGGTGACCAAGTTCATGCTGACGACCTGCACCTTTCTGT	CAAACCCACGCAGGGACAAGT		He et al. (2007)
				Ppo-A1b	Low PPO	GAAGGTCGGAGTCAACGGATTGACGACCTGCACCTTTCTGA
	Ppo-D1	2DL	PPOD1_SNP	Ppo-D1b	High PPO	GAAGGTGACCAAGTTCATGCTAAGAGACCAGCAGATCGATG	TACTGGCCTGGCGGTACATGAT
				Ppo-D1a	Low PPO	GAAGGTCGGAGTCAACGGATTAAGAGACCAGCAGATCGATC
Phytoene synthase	Psy-A1	7AL	PSYA1_IND	Psy-A1a	High YPC	GAAGGTGACCAAGTTCATGCTGCCATCTACGGTAATCTGAAAATTCA	CAATGGAGGGTCCAAACCAGGCAT		He et al. (2008)
				Psy-A1b	Low YPC	GAAGGTCGGAGTCAACGGATTGCCATCTACGGTAATCTGAAAATTCG
	Psy-B1	7BL	PSY_B1c_SNP	Psy-B1c	High YPC	GAAGGTGACCAAGTTCATGCTGTGAAGAATAAAGGCCTCAT	GCCTAATTTGATTCTTCCACAC		He et al. (2009a)
				Psy-B1a or b	Low YPC	GAAGGTCGGAGTCAACGGATTGTGAAGAATAAAGGCCTCAC
	Psy1-D1	7DL	PSYD1a-g	Psy-D1g	High YPC	GAAGGTGACCAAGTTCATGCTAAAGTTCTTGTACCTCGCCTTCTTG	TATGCCAGCCCTTCAAGGACATGAT		He et al. (2009a)
				Psy-D1a	Low YPC	GAAGGTCGGAGTCAACGGATTCAAAGTTCTTGTACCTCGCCTTCTTA
Zate-carotene	Zds-A1	2AL	Zds-A1_SNP	Zds-A1b	High YPC	GAAGGTGACCAAGTTCATGCTCCATGCACTTGGACCTAATAG	AAGCCGACGCGGATTTTGAA		Dong et al. (2012)
				Zds-A1a	Low YPC	GAAGGTCGGAGTCAACGGATTCCATGCACTTGGACCTAATAC
Lycopene	Lcy-B1	3B	LCY-B1_SNP	Lcy-B1a	High YPC	GAAGGTGACCAAGTTCATGCTGGATCGATCTCCTGAACAGGATGTC	CGAAAGCGTCGAACCAAGGAATCCTC		Dong et al. (2012)
				Lcy-B1b	Low YPC	GAAGGTCGGAGTCAACGGATTGGATCGATCTCCTGAACAGGATGTG
Phytoene desaturase	Pds-B1	4B	PDS-B1_SNP	Pds-B1a	High YPC	GAAGGTGACCAAGTTCATGCTCATATTGCAATCTCTATGAGGCTAG	GGCAGAAATGTATTAGCAAACAAAACC		Dong et al. (2012)
				Pds-B1b	Low YPC	GAAGGTCGGAGTCAACGGATTCATATTGCAATCTCTATGAGGCTAC
Peroxidase	Pod-A1	3AL	PODA1-462	Pod-A1a	Low POD	GAAGGTGACCAAGTTCATGCTTTCGACGACCGGCTCTTCCCG	AAGGAAGTCCGGGCTCATGGTGGGGTCA		Wei et al. (2015)
				Pod-A1b	High POD	GAAGGTCGGAGTCAACGGATTTTCGACGACCGGCTCTTCCCA
Sucrose synthase	Sus1-7A&	7A	Sus1-7A-1185	1185-T	High TKW	GAAGGTGACCAAGTTCATGCTGATTTGATCCATGCCCTCTC	CTGTCGTTCAACATCATTGTCTG	Hap-H: 1185-T/1599-T/3544-C or 1185-C/1599-T/3544-G Hap-L: others	Hou et al. (2014)
				1185-C	Low TKW	GAAGGTCGGAGTCAACGGATTGATTTGATCCATGCCCTCTT
			Sus1-7A-1599	1599-T	High TKW	GAAGGTGACCAAGTTCATGCTCGGTATCAGGGTATCCCAACACATTGGA	ATCCTGTCTCCCCATGGATACTTTGCTC
				1599-A	Low TKW	GAAGGTCGGAGTCAACGGATTCGGTATCAGGGTATCCCAACACTTTGTT
			Sua1-7A-3544	3544-G	Low TKW	GAAGGTGACCAAGTTCATGCTTTGTGAATGGGGTGTCTGGTG	CACTGTGGTAAGGATCAATGTGC
				3544-C	High TKW	GAAGGTCGGAGTCAACGGATTTTGTGAATGGGGTGTCTGGTC
	Sus1-7B&	7B	Sus1-7B-2932	Hap-T	High TKW	GAAGGTGACCAAGTTCATGCTCAATTGCTTATGTTCTGTTGTATGG	ATGGTTATGCTTGAATGGAAGAGC
				Hap-C	Low TKW	GAAGGTCGGAGTCAACGGATTCAATTGCTTATGTTCTGTTGTACAT
	Sus2-2A&	2A	Sus2-2A	Hap-A	High TKW	GAAGGTGACCAAGTTCATGCTAGCAATGGGGGAGACTGCTGGAGG	GCTGTGGATGCGGCTCAGGGCGCG
				Hap-G	Low TKW	GAAGGTCGGAGTCAACGGATTAGCAATGGGGGAGACTGCTGGAGA
	Sus2-2B	2BS	Sus2-2B	Hap-H	High TKW	GAAGGTGACCAAGTTCATGCTGCGGTGTCCTTGAGCTTCTCG	ACTGCTGAGTACAATGCCGCGATCCCA		Jiang et al. (2011)
				Hap-L	Low TKW	GAAGGTCGGAGTCAACGGATTGCGGTGTCCTTGAGCTTCTCA
Cell wall invertase	Cwi-4A	4A	CWI4A_SNP	Hap-4A-C	High TKW	GAAGGTGACCAAGTTCATGCTTTTATTTAAAATTTGATGAACTTTTCATAAAC	CATCGAATTGAAGAAAAGTTCACGC		Jiang et al. (2015)
				Hap-4A-T	Low TKW	GAAGGTCGGAGTCAACGGATTTTTATTTAAAATTTGATGAACTTTTCACAAAT
	Cwi-5D	5D	CWI5D_SNP	Hap-5D-C	High TKW	GAAGGTGACCAAGTTCATGCTTAGAGGAGATCAAGTCATTGCGTGC	GGCCTTGTTGCTGACATTGACGTGCT
				Hap-5D-G	Low TKW	GAAGGTCGGAGTCAACGGATTTAGAGGAGATCAAGTCATTGCGTGG
Grain width	GW2-6A&	6AS	GW2-6A	Hap-A	High TKW	GAAGGTGACCAAGTTCATGCTGGTCGATGAGATCCCGTACAA	CGAGCTAGGGTTTGTTGCGAGC		Jiang et al. (2012)
				Hap-G	Low TKW	GAAGGTCGGAGTCAACGGATTGGTCGATGAGATCCCGTACAG
	GW2-6B&	6BS	GW2-6B	Hap-1	High TKW	GAAGGTGACCAAGTTCATGCTGTTGGTGTCATTTGTAAAGCCCA	AGGCTTGTCAAAACGTGGGGTCC		Qin et al. (2014)
				others	Low TKW	GAAGGTCGGAGTCAACGGATTGTTGGTGTCATTTGTAAAGCCCC
IAA-glucose hydrolase gene	TGW6	3AL	TGW6_SNP	TGW6-A1a	High TKW	GAAGGTGACCAAGTTCATGCTCTGCGCTTCACCAACGGTGTTGACGTCG	GTGAAGTAGACTTGACCCGTAACTTGAT		Hanif et al. (2016)
				TGW6-A1b	Low TKW	GAAGGTCGGAGTCAACGGATTCTGCGCTTCACCAACGGTGTTGACGTCA
Cytokinin oxidase gene	CKX-D1	3D	CKX-D1_SNP	CKX-D1a	High TKW	GAAGGTGACCAAGTTCATGCTATGCATGCATGCATGCGT	AACTTTTCACGGTGAACAG		Zhang et al. (2012)
				CKX-D1b	Low TKW	GAAGGTCGGAGTCAACGGATTCGTCGATAGTCTCATGCATATGC
Grain weight and grain lenght	GS-D1	7DS	GS-D1_SNP	GS-D1a	High TKW	GAAGGTGACCAAGTTCATGCTGCCAAGAAATGTCGCTCTCAG	CAAGAATTTTGGGACGGAGGGA		Zhang et al. (2014a)
				GS-D1b	Low TKW	GAAGGTCGGAGTCAACGGATTGCCAAGAAATGTCGCTCTCAT
Grain length-associated gene	GASR-A1	7A	GASR_IND	H1c	High TKW	GAAGGTGACCAAGTTCATGCTATAACTGCTCACCCCCCACC	ATATGTAGGGCAGGAAGGGC		Dong et al. (2014)
				H1g	Low TKW	GAAGGTCGGAGTCAACGGATTCACGGTAGAGGAGCCGGTTC
Spikelet number per spike	MOC-7A	7A	moc_SNP_2433	Hap-H	High TKW	GAAGGTGACCAAGTTCATGCTCGGAAAGCTTAGAAATGCACGG	CACCTCTAATCCAATGCGATCC		Zhang et al. (2015a)
				Hap-L	Low TKW	GAAGGTCGGAGTCAACGGATTCGGAAAGCTTAGAAATGCACGT
